# Supplementary material for: Unmanned Aircraft Systems for Studying Spatial Abundance of Ungulates: Relevance to Spatial Epidemiology
Source: PLoS One. 2014 Dec 31;9(12):e115608. doi: 10.1371/journal.pone.0115608 (PMC4281124; doi:10.1371/journal.pone.0115608)
Supplement: S1 File — Datasets of TB-tested animals and predicted abundances. (XLSX) [file pone.0115608.s004.xlsx]

## Sheet: Hoja1
Animal_ID	Sampling Year	Species	Species_N	Sex (1=male; 2=female)	Age (1=young; 2=adult)	Cattle Management Area	TB positive (1)	Corrected LT1 mean	LT2 mean	LT3 mean	Corrected LT4 mean	LT5 mean	LT6 mean	Distance to water	Distance to ecotone	Waterpoint density	Predicted RD abundance	Predicted FD abundance	Predicted CT abundance
1	2006	WB	1	1	1	1	0	0	0	0.32	0	0	0.68	1118.03	700	0.48	0.175655	0.0217245	0.0348227
2	2006	WB	1	2	2	1	1	0	0	0.32	0	0	0.68	1118.03	700	0.48	0.175655	0.0217245	0.0348227
3	2006	WB	1	2	2	1	1	0	0	0.32	0	0	0.68	1118.03	700	0.48	0.175655	0.0217245	0.0348227
4	2006	WB	1	2	1	1	0	0	0	0.32	0	0	0.68	1118.03	700	0.48	0.175655	0.0217245	0.0348227
5	2006	WB	1	1	1	1	0	0	0	0.32	0	0	0.68	1118.03	700	0.48	0.175655	0.0217245	0.0348227
6	2006	WB	1	1	1	1	0	0	0	0.32	0	0	0.68	1118.03	700	0.48	0.175655	0.0217245	0.0348227
7	2006	WB	1	2	2	1	1	0	0	0.32	0	0	0.68	1118.03	700	0.48	0.175655	0.0217245	0.0348227
8	2006	WB	1	1	1	1	0	0	0	0	0.244392	0	0.32	223.607	100	0.48	0.233513	0.184756	0.0484335
9	2006	WB	1	1	1	1	1	0	0	0	0.244392	0	0.32	223.607	100	0.48	0.233513	0.184756	0.0484335
10	2006	WB	1	1	1	4	1	0.064632	0	0.88	0	0	0	282.843	6003.33	0.45	0.00607392	1.01e-05	0
11	2006	WB	1	2	2	4	1	0.064632	0	0.88	0	0	0	282.843	6003.33	0.45	0.00607392	1.01e-05	0
12	2006	WB	1	1	2	2	0	0	0	0.95	0	0	0.05	400	4e-06	0.61	0.832457	0.535718	4.16199
13	2006	WB	1	1	1	1	1	0	0	0.6	0	0	0.4	1166.19	141.421	0.48	0.358565	0.164662	0.0473428
14	2006	WB	1	1	1	1	1	0	0	0.6	0	0	0.4	1166.19	141.421	0.48	0.358565	0.164662	0.0473428
15	2006	WB	1	1	1	1	1	0	0	0.6	0	0	0.4	1166.19	141.421	0.48	0.358565	0.164662	0.0473428
16	2006	WB	1	2	2	1	0	0	0.64	0	0.129384	0	0	316.228	1979.9	0.48	0.0439487	0.00135453	0.00392702
17	2006	WB	1	1	2	1	1	0	0.41	0	0.212046	0	0	1004.99	1555.63	0.48	0.0640692	0.00618523	0.00843632
18	2006	WB	1	2	2	1	0	0	0	0	0.3594	0	0	400	2137.76	0.48	0.0381976	0.00505707	0.0157949
19	2006	WB	1	2	2	1	1	0	0	0	0.348618	0.03	0	948.683	0	0.48	0.255209	0.487223	0.0511713
20	2006	WB	1	2	1	1	0	0	0	0	0.348618	0.03	0	948.683	0	0.48	0.255209	0.487223	0.0511713
21	2006	WB	1	1	1	1	0	0	0	0	0.348618	0.03	0	948.683	0	0.48	0.255209	0.487223	0.0511713
22	2006	WB	1	1	2	1	1	0	0	0	0.147354	0.59	0	1334.17	100	0.48	0.233513	0.0917036	0.0484335
23	2006	WB	1	1	2	1	0	0	0.43	0	0.1797	0.07	0	412.311	316.228	0.48	0.192699	0.0723958	0.0159244
24	2006	WB	1	1	1	2	1	0	1	0	0	0	0	223.607	100	0.61	0.364388	0.0274623	0.390895
25	2006	WB	1	2	2	2	1	0	1	0	0	0	0	223.607	100	0.61	0.364388	0.0274623	0.390895
26	2006	WB	1	2	2	2	1	0	0	0.69	0.111414	0	0	412.311	2687.01	0.61	0.0625078	0.00164031	0.949788
27	2006	WB	1	2	2	2	1	0	0	0.69	0.111414	0	0	412.311	2687.01	0.61	0.0625078	0.00164031	0.949788
28	2006	WB	1	1	1	2	1	0	0.79	0	0	0.21	0	223.607	761.577	0.61	0.202438	0.00652132	0.441343
29	2006	WB	1	2	2	2	1	0.479354	0	0.11	0	0	0	223.607	316.228	0.61	0.0793864	4.86831e-07	0.0307679
30	2006	WB	1	2	1	2	1	0.479354	0	0.11	0	0	0	223.607	316.228	0.61	0.0793864	4.86831e-07	0.0307679
31	2006	WB	1	2	2	1	1	0	0	0.6	0	0	0.4	1166.19	141.421	0.48	0.358565	0.164662	0.0473428
32	2006	WB	1	2	2	1	0	0	0	0.6	0	0	0.4	1166.19	141.421	0.48	0.358565	0.164662	0.0473428
33	2006	WB	1	1	2	1	1	0	0	0.31	0	0	0.69	781.025	4e-06	0.48	0.324629	0.0966114	0.0511713
34	2006	WB	1	1	2	1	1	0	0.06	0	0.186888	0.42	0	316.228	223.607	0.48	0.209227	0.0932533	0.0393937
35	2006	WB	1	2	2	1	0	0	0	0	0.3594	0	0	100	1253	0.48	0.0838347	0.0345893	0.0256923
36	2006	WB	1	1	2	3	0	0	0.01	0.36	0	0	0.63	316.228	5124.45	0.72	0.0305382	2.49731e-05	0.0220429
37	2006	WB	1	1	2	3	1	0	1	0	0	0	0	300	3858.76	0.72	0.0711005	0.000137687	0.00448949
38	2006	WB	1	1	1	3	1	0	1	0	0	0	0	300	3858.76	0.72	0.0711005	0.000137687	0.00448949
39	2006	WB	1	1	2	3	0	0.220826	0.59	0	0	0	0	640.312	1523.15	0.72	0.294812	0.000152985	0.00472422
40	2006	WB	1	1	2	3	1	0	0.57	0.42	0	0.01	0	141.421	2360.08	0.72	0.372999	0.0120789	0.0276398
41	2006	WB	1	2	1	3	1	0	0	0.99	0	0	0.01	223.607	3190.61	0.72	0.27757	0.0103672	0.0653304
42	2006	WB	1	2	2	3	1	0.339318	0.37	0	0	0	0	300	2886.17	0.72	0.0618702	5.49475e-07	0.00115193
43	2006	WB	1	1	1	3	1	0.339318	0.37	0	0	0	0	300	2886.17	0.72	0.0618702	5.49475e-07	0.00115193
44	2006	WB	1	1	2	3	0	0	0	0.9	0	0	0.1	282.843	3324.15	0.72	0.229884	0.00597497	0.060705
45	2006	WB	1	2	2	3	1	0.43088	0	0.2	0	0	0	141.421	3132.09	0.72	0.0443043	7.32099e-08	0.000957817
46	2006	WB	1	2	1	3	1	0	0.6	0	0	0.24	0.16	223.607	3716.18	0.72	0.0807023	0.000187697	0.0122346
47	2006	WB	1	1	1	3	1	0	0.6	0	0	0.24	0.16	223.607	3716.18	0.72	0.0807023	0.000187697	0.0122346
48	2006	WB	1	2	1	4	1	0.5386	0	0	0	0	0	1118.03	1044.03	0.45	0.0619253	8.79319e-07	0
49	2006	WB	1	1	2	4	1	0.064632	0	0.88	0	0	0	282.843	6003.33	0.45	0.00607392	1.01e-05	0
50	2006	WB	1	1	2	4	0	0	0	1	0	0	0	360.555	223.607	0.45	1.37097	17.4625	2e-15
51	2006	WB	1	2	2	4	0	0.463196	0	0.14	0	0	0	447.214	223.607	0.45	0.178828	4.2833e-05	0
52	2006	WB	1	2	2	5	1	0	0	0.9	0	0.1	0	1431.78	141.421	0.16	0.669554	0.102115	0
53	2006	WB	1	1	1	5	1	0	0	0.9	0	0.1	0	1431.78	141.421	0.16	0.669554	0.102115	0
54	2006	WB	1	1	1	5	1	0	0	0.9	0	0.1	0	1431.78	141.421	0.16	0.669554	0.102115	0
55	2006	WB	1	1	1	5	1	0	0	0.9	0	0.1	0	1431.78	141.421	0.16	0.669554	0.102115	0
56	2006	WB	1	2	2	5	1	0	0	0.9	0	0.1	0	1431.78	141.421	0.16	0.669554	0.102115	0
57	2006	WB	1	2	2	3	1	0	0	1	0	0	0	781.025	100	0.72	4.3578	8.81439	0.357415
58	2006	WB	1	2	1	3	0	0.059246	0.71	0.18	0	0	0	141.421	3255.76	0.72	0.117258	0.000226694	0.00680921
59	2006	WB	1	2	2	3	1	0	0	1	0	0	0	781.025	100	0.72	4.3578	8.81439	0.357415
60	2006	WB	1	1	2	3	1	0	0	1	0	0	0	781.025	100	0.72	4.3578	8.81439	0.357415
61	2006	WB	1	2	1	3	0	0.236984	0.22	0	0	0	0.34	100	5481.79	0.72	0.00834345	1.95216e-08	0.00107383
62	2006	WB	1	1	2	3	1	0.236984	0.22	0	0	0	0.34	100	5481.79	0.72	0.00834345	1.95216e-08	0.00107383
63	2006	WB	1	1	1	3	1	0.236984	0.22	0	0	0	0.34	100	5481.79	0.72	0.00834345	1.95216e-08	0.00107383
64	2006	WB	1	1	2	4	0	0.473968	0	0	0.043128	0	0	640.312	5015.97	0.45	0.00219919	9.1704e-10	0
65	2006	WB	1	1	2	3	0	0.210054	0	0	0.219234	0	0	200	5714.02	0.72	0.00735048	1.05166e-07	0.00204976
66	2006	WB	1	1	2	4	0	0.473968	0	0	0.043128	0	0	640.312	5015.97	0.45	0.00219919	9.1704e-10	0
67	2006	WB	1	1	2	2	0	0	0	1	0	0	0	1341.64	1131.37	0.61	0.316717	0.0529758	2.2342
68	2006	WB	1	1	2	3	1	0	0.43	0.57	0	0	0	1170.47	100	0.72	3.12125	2.5347	0.132351
69	2006	WB	1	1	2	3	1	0	0.43	0.57	0	0	0	1170.47	100	0.72	3.12125	2.5347	0.132351
70	2006	WB	1	2	1	4	0	0	0	0.6	0	0	0.4	500	632.456	0.45	0.698951	2.25284	1e-15
71	2006	WB	1	2	1	4	0	0	0	0.6	0	0	0.4	500	632.456	0.45	0.698951	2.25284	1e-15
72	2006	WB	1	2	1	5	1	0.016158	0	0.97	0	0	0	2002.5	1004.99	0.16	0.312914	0.0133112	0
73	2007	WB	1	2	2	3	1	0.156194	0.04	0.61	0	0	0.06	223.607	0	0.72	2.21744	0.105158	0.0736359
74	2007	WB	1	1	2	4	1	0	0	0.66	0	0	0.34	300	282.843	0.45	0.99901	5.7309	2e-15
75	2007	WB	1	1	2	2	0	0	0	0.84	0	0	0.16	223.607	223.607	0.61	0.626621	0.23957	3.68046
76	2007	WB	1	1	2	3	0	0	0.16	0.57	0	0	0.27	141.421	2302.17	0.72	0.441177	0.0211592	0.073577
77	2007	WB	1	1	1	2	1	0	0.8	0.16	0	0	0.04	316.228	100	0.61	0.412567	0.0436655	0.620486
78	2007	WB	1	1	1	2	0	0	0.8	0.16	0	0	0.04	316.228	100	0.61	0.412567	0.0436655	0.620486
79	2007	WB	1	2	2	2	0	0	0.43	0.57	0	0	0	282.843	223.607	0.61	0.508156	0.109539	1.36288
80	2007	WB	1	2	2	2	1	0	0.43	0.57	0	0	0	282.843	223.607	0.61	0.508156	0.109539	1.36288
81	2007	WB	1	2	2	2	0	0.096948	0	0.41	0	0.41	0	509.902	100	0.61	0.376085	0.010166	1.51239
82	2007	WB	1	1	2	2	1	0.096948	0	0.41	0	0.41	0	509.902	100	0.61	0.376085	0.010166	1.51239
83	2007	WB	1	2	1	2	1	0	0.19	0.81	0	0	0	316.228	4e-06	0.61	0.746745	0.357035	2.68326
84	2007	WB	1	1	1	2	1	0	0.19	0.81	0	0	0	316.228	4e-06	0.61	0.746745	0.357035	2.68326
85	2007	WB	1	1	2	2	1	0	0.19	0.81	0	0	0	316.228	4e-06	0.61	0.746745	0.357035	2.68326
86	2007	WB	1	1	1	2	0	0	0.79	0	0	0.21	0	223.607	761.577	0.61	0.202438	0.00652132	0.441343
87	2007	WB	1	1	1	2	0	0	0.79	0	0	0.21	0	223.607	761.577	0.61	0.202438	0.00652132	0.441343
88	2007	WB	1	1	1	3	1	0	0	1	0	0	0	200	223.607	0.72	3.90457	6.738	0.33393
89	2007	WB	1	1	2	5	1	0	1	0	0	0	0	1486.61	100	0.16	0.34547	0.00822819	0
90	2007	WB	1	1	2	5	1	0	1	0	0	0	0	1486.61	100	0.16	0.34547	0.00822819	0
91	2007	WB	1	1	1	5	1	0.156194	0.7	0	0	0.01	0	583.095	100	0.16	0.217704	0.000244618	0
92	2007	WB	1	1	1	5	1	0	0	1	0	0	0	1838.48	100	0.16	0.750715	0.1493	0
93	2007	WB	1	1	1	5	1	0	0	1	0	0	0	1838.48	100	0.16	0.750715	0.1493	0
94	2007	WB	1	2	2	2	0	0.220826	0.08	0.51	0	0	0	100	316.228	0.61	0.232545	0.000522425	0.328484
95	2007	WB	1	2	1	2	1	0.220826	0.08	0.51	0	0	0	100	316.228	0.61	0.232545	0.000522425	0.328484
96	2007	WB	1	2	1	2	1	0.220826	0.08	0.51	0	0	0	100	316.228	0.61	0.232545	0.000522425	0.328484
97	2007	WB	1	2	1	5	1	0.204668	0	0.62	0	0	0	316.228	412.311	0.16	0.231261	0.000251372	0
98	2007	WB	1	1	2	4	1	0	0	0.6	0	0	0.4	500	632.456	0.45	0.698951	2.25284	1e-15
99	2007	WB	1	1	2	1	1	0	0	0.84	0.057504	0	0	100	761.577	0.48	0.248986	0.129916	0.0336633
100	2007	WB	1	2	2	1	0	0	0	0.84	0.057504	0	0	100	761.577	0.48	0.248986	0.129916	0.0336633
101	2007	WB	1	2	2	1	0	0	0.75	0.22	0	0.03	0	608.276	3269.56	0.48	0.0165761	6.10812e-05	0.0014987
102	2007	WB	1	1	1	3	1	0	0	0.94	0	0	0.06	640.312	223.607	0.72	3.72691	5.66247	0.33393
103	2007	WB	1	2	1	4	0	0	0	0.93	0	0	0.07	447.214	300	0.45	1.21327	12.0752	2e-15
104	2007	WB	1	1	1	4	0	0	0	0.93	0	0	0.07	447.214	300	0.45	1.21327	12.0752	2e-15
105	2007	WB	1	2	1	4	1	0	0	0.93	0	0	0.07	447.214	300	0.45	1.21327	12.0752	2e-15
106	2007	WB	1	1	2	3	1	0	0	0.61	0	0	0.39	640.312	100	0.72	3.21967	2.84628	0.357415
107	2007	WB	1	1	2	3	1	0	0.36	0.64	0	0	0	282.843	4e-06	0.72	3.60171	3.85852	0.164378
108	2007	WB	1	1	2	4	1	0	0	0.87	0	0	0.13	412.311	412.311	0.45	1.04809	7.95004	1e-15
109	2007	WB	1	1	2	4	1	0	0	0.96	0	0	0.04	538.516	360.555	0.45	1.1768	11.5479	2e-15
110	2007	WB	1	1	2	3	1	0	0	1	0	0	0	500	200	0.72	3.98732	7.0927	0.338293
111	2007	WB	1	1	1	2	1	0	0.24	0.76	0	0	0	223.607	316.228	0.61	0.542378	0.155351	2.00899
112	2007	WB	1	1	2	2	0	0.156194	0.71	0	0	0	0	721.11	200	0.61	0.210104	0.000656963	0.154641
113	2007	WB	1	1	2	2	1	0.156194	0.71	0	0	0	0	721.11	200	0.61	0.210104	0.000656963	0.154641
114	2007	WB	1	2	2	3	0	0	0.04	0.9	0	0	0.06	424.264	100	0.72	4.03237	6.59655	0.325866
115	2007	WB	1	1	1	4	0	0	0.39	0.61	0	0	0	360.555	100	0.45	1.13049	7.37655	1e-15
116	2007	WB	1	2	2	5	0	0	0	1	0	0	0	223.607	0	0.16	0.820465	0.185542	0
117	2007	WB	1	1	1	5	1	0	0	1	0	0	0	223.607	0	0.16	0.820465	0.185542	0
118	2007	WB	1	1	2	1	0	0	0	0.52	0	0.48	0	200	1063.01	0.48	0.148594	0.0176232	0.0285215
119	2006	WB	1	2	2	3	1	0	0.88	0	0	0	0.12	447.214	4e-06	0.72	2.19173	0.603694	0.049442
120	2006	WB	1	2	1	3	0	0.059246	0.71	0.18	0	0	0	141.421	3255.76	0.72	0.117258	0.000226694	0.00680921
121	2006	WB	1	1	2	1	0	0	0	0.81	0.068286	0	0	424.264	4e-06	0.48	0.478541	0.673724	0.0511713
122	2006	WB	1	1	2	3	0	0	0.23	0.77	0	0	0	1264.91	100	0.72	3.64537	4.52562	0.210088
123	2006	WB	1	1	1	2	0	0	1	0	0	0	0	223.607	500	0.61	0.255401	0.0115137	0.313716
124	2007	WB	1	2	2	2	1	0	0.79	0	0	0.21	0	223.607	761.577	0.61	0.202438	0.00652132	0.441343
125	2008	WB	1	1	2	4	1	0	0	0.83	0.061098	0	0	223.607	100	0.45	1.34098	21.6931	2e-15
126	2008	WB	1	1	2	4	1	0	0	0.83	0.061098	0	0	223.607	100	0.45	1.34098	21.6931	2e-15
127	2008	WB	1	1	1	4	1	0	0	0.83	0.061098	0	0	223.607	100	0.45	1.34098	21.6931	2e-15
128	2008	WB	1	1	2	4	1	0	0	0.83	0.061098	0	0	223.607	100	0.45	1.34098	21.6931	2e-15
129	2008	WB	1	1	1	4	1	0	0	0.83	0.061098	0	0	223.607	100	0.45	1.34098	21.6931	2e-15
130	2008	WB	1	2	2	4	1	0	0	0.83	0.061098	0	0	223.607	100	0.45	1.34098	21.6931	2e-15
131	2008	WB	1	2	1	4	1	0	0	0.83	0.061098	0	0	223.607	100	0.45	1.34098	21.6931	2e-15
132	2008	WB	1	1	1	4	1	0	0	0.83	0.061098	0	0	223.607	100	0.45	1.34098	21.6931	2e-15
133	2008	WB	1	2	1	4	1	0	0	0.83	0.061098	0	0	223.607	100	0.45	1.34098	21.6931	2e-15
134	2008	WB	1	2	2	4	0	0	0	0.83	0.061098	0	0	223.607	100	0.45	1.34098	21.6931	2e-15
135	2008	WB	1	2	2	4	1	0	0	0.83	0.061098	0	0	223.607	100	0.45	1.34098	21.6931	2e-15
136	2008	WB	1	2	1	4	1	0	0	0.83	0.061098	0	0	223.607	100	0.45	1.34098	21.6931	2e-15
137	2008	WB	1	2	2	4	1	0	0	0.83	0.061098	0	0	223.607	100	0.45	1.34098	21.6931	2e-15
138	2008	WB	1	2	1	4	1	0	0	0.83	0.061098	0	0	223.607	100	0.45	1.34098	21.6931	2e-15
139	2008	WB	1	1	1	2	1	0	0	0	0.14376	0.6	0	509.902	100	0.61	0.364388	0.0775217	3.93931
140	2008	WB	1	1	1	2	0	0	1	0	0	0	0	223.607	500	0.61	0.255401	0.0115137	0.313716
141	2008	WB	1	2	1	2	0	0	1	0	0	0	0	223.607	500	0.61	0.255401	0.0115137	0.313716
142	2008	WB	1	2	1	2	0	0	0.27	0.61	0	0.06	0.06	509.902	0	0.61	0.639381	0.199968	2.23046
143	2008	WB	1	2	1	2	0	0	1	0	0	0	0	282.843	500	0.61	0.255401	0.0115137	0.313716
144	2008	WB	1	1	1	2	0	0	0	0.46	0	0.54	0	100	1523.15	0.61	0.147057	0.00472695	1.8012
145	2008	WB	1	1	1	2	0	0.02693	0.95	0	0	0	0	500	565.685	0.61	0.222485	0.00544472	0.260334
146	2008	WB	1	1	2	2	1	0.02693	0.95	0	0	0	0	500	565.685	0.61	0.222485	0.00544472	0.260334
147	2008	WB	1	1	2	3	1	0	0	0.61	0	0	0.39	640.312	100	0.72	3.21967	2.84628	0.357415
148	2008	WB	1	2	2	2	1	0	0	0.44	0.201264	0	0	141.421	1029.56	0.61	0.22449	0.0557471	2.36284
149	2008	WB	1	2	1	3	1	0	0	0.62	0	0	0.38	316.228	223.607	0.72	2.90729	2.23977	0.33393
150	2008	WB	1	1	1	4	1	0.382406	0.06	0	0	0	0.23	223.607	100	0.45	0.227337	0.000230115	0
151	2008	WB	1	1	1	4	1	0.382406	0.06	0	0	0	0.23	223.607	100	0.45	0.227337	0.000230115	0
152	2008	WB	1	1	1	4	1	0	0	0	0	0	1	860.233	721.11	0.45	0.405508	0.32644	1e-15
153	2008	WB	1	1	1	4	1	0	0	0	0	0	1	860.233	721.11	0.45	0.405508	0.32644	1e-15
154	2008	WB	1	1	1	4	1	0	0	0	0	0	1	860.233	721.11	0.45	0.405508	0.32644	1e-15
155	2008	WB	1	1	1	2	1	0.048474	0.84	0.07	0	0	0	700	538.516	0.61	0.225797	0.00435648	0.275422
156	2008	WB	1	1	1	1	1	0	0	0	0.244392	0	0.32	223.607	100	0.48	0.233513	0.184756	0.0484335
157	2008	WB	1	2	2	1	1	0	0	0	0.244392	0	0.32	223.607	100	0.48	0.233513	0.184756	0.0484335
158	2008	WB	1	1	2	1	1	0	0	0.31	0	0	0.69	781.025	4e-06	0.48	0.324629	0.0966114	0.0511713
159	2008	WB	1	2	2	3	0	0	0	0	0	0	1	1253	141.421	0.72	1.93294	0.443958	0.349367
160	2008	WB	1	2	2	3	0	0	0	1	0	0	0	781.025	100	0.72	4.3578	8.81439	0.357415
161	2008	WB	1	2	1	3	0	0	0.36	0.64	0	0	0	282.843	4e-06	0.72	3.60171	3.85852	0.164378
162	2008	WB	1	2	1	3	1	0.371634	0.1	0.13	0.028752	0	0	538.516	1334.17	0.72	0.246977	1.38876e-05	0.00366755
163	2008	WB	1	2	2	1	1	0	0	0	0.3594	0	0	806.226	360.555	0.48	0.185257	0.240566	0.0419685
164	2008	WB	1	2	1	1	0	0	0	0	0.3594	0	0	806.226	360.555	0.48	0.185257	0.240566	0.0419685
165	2008	WB	1	2	1	1	1	0	0	0	0.283926	0	0.21	282.843	100	0.48	0.233513	0.245775	0.0484335
166	2008	WB	1	2	1	1	1	0	0	0.37	0.226422	0	0	360.555	900	0.48	0.152877	0.0833599	0.0311961
167	2008	WB	1	2	1	1	0	0	0	0.37	0.226422	0	0	360.555	900	0.48	0.152877	0.0833599	0.0311961
168	2008	WB	1	1	1	1	1	0	0.1	0	0.312678	0.03	0	447.214	100	0.48	0.233513	0.302465	0.0384424
169	2008	WB	1	2	1	1	1	0	0	0.93	0.025158	0	0	223.607	400	0.48	0.368151	0.292957	0.0410681
170	2008	WB	1	2	2	1	0	0	0	0.43	0	0.28	0.29	300	1029.56	0.48	0.142749	0.0146006	0.029051
171	2008	WB	1	1	1	1	0	0	1	0	0	0	0	1004.99	2523.89	0.48	0.0271048	0.000163211	0.00126749
172	2008	WB	1	2	1	1	1	0	0.99	0	0	0	0.01	632.456	2343.07	0.48	0.0318283	0.000241769	0.00143271
173	2008	WB	1	2	2	1	0	0	0	0.15	0.30549	0	0	824.621	0	0.48	0.286719	0.551233	0.0511713
174	2008	WB	1	2	2	1	1	0	0.35	0	0.132978	0.28	0	781.025	1300	0.48	0.0804058	0.00609184	0.0111533
175	2008	WB	1	1	1	1	1	0	0	0	0.104226	0.71	0	1044.03	4e-06	0.48	0.255209	0.0834759	0.0511713
176	2008	WB	1	1	2	1	1	0	0	0	0.337836	0.06	0	400	1972.31	0.48	0.0442461	0.00620078	0.0172992
177	2008	WB	1	2	1	1	0	0	0	0	0.337836	0.06	0	400	1972.31	0.48	0.0442461	0.00620078	0.0172992
178	2008	WB	1	1	2	1	1	0	0	0	0.3594	0	0	943.398	223.607	0.48	0.209227	0.323957	0.045251
179	2008	WB	1	1	1	1	0	0	0	0	0.3594	0	0	943.398	223.607	0.48	0.209227	0.323957	0.045251
180	2008	WB	1	2	2	1	1	0	0	0	0.3594	0	0	943.398	223.607	0.48	0.209227	0.323957	0.045251
181	2008	WB	1	1	1	1	0	0	0	0.81	0.068286	0	0	424.264	4e-06	0.48	0.478541	0.673724	0.0511713
182	2008	WB	1	2	1	1	0	0	0	0.81	0.068286	0	0	424.264	4e-06	0.48	0.478541	0.673724	0.0511713
183	2008	WB	1	1	1	1	0	0	0	0	0.3594	0	0	500	707.107	0.48	0.136162	0.113281	0.0346869
184	2008	WB	1	1	1	1	0	0	0	0	0.3594	0	0	806.226	360.555	0.48	0.185257	0.240566	0.0419685
185	2008	WB	1	1	1	1	0	0	0	0	0.3594	0	0	400	984.886	0.48	0.106384	0.0619422	0.0297735
186	2008	WB	1	1	2	2	1	0	0.62	0	0.136572	0	0	360.555	1131.37	0.61	0.145749	0.0078248	0.533382
187	2008	WB	1	2	2	2	1	0	0.62	0	0.136572	0	0	360.555	1131.37	0.61	0.145749	0.0078248	0.533382
188	2008	WB	1	2	2	2	1	0	0.62	0	0.136572	0	0	360.555	1131.37	0.61	0.145749	0.0078248	0.533382
189	2008	WB	1	1	2	1	0	0	0.32	0	0.21564	0.08	0	1208.3	806.226	0.48	0.124684	0.0323535	0.0156826
190	2008	WB	1	1	1	1	1	0	0	0	0.3594	0	0	400	984.886	0.48	0.106384	0.0619422	0.0297735
191	2008	WB	1	2	2	1	0	0	0.01	0	0.355806	0	0	412.311	1923.54	0.48	0.0462054	0.00784895	0.0173636
192	2008	WB	1	1	1	1	0	0	0	1	0	0	0	412.311	223.607	0.48	0.454655	0.439064	0.045251
193	2008	WB	1	2	1	1	0	0	0	0	0	0	1	509.902	412.311	0.48	0.176932	0.0160573	0.040791
194	2008	WB	1	1	2	1	1	0	0	0	0.3594	0	0	400	984.886	0.48	0.106384	0.0619422	0.0297735
195	2008	WB	1	2	2	1	1	0	0	0	0.3594	0	0	400	984.886	0.48	0.106384	0.0619422	0.0297735
196	2008	WB	1	2	2	1	1	0	0	0	0.3594	0	0	400	984.886	0.48	0.106384	0.0619422	0.0297735
197	2008	WB	1	2	2	4	1	0	0	0.83	0.061098	0	0	223.607	100	0.45	1.34098	21.6931	2e-15
198	2008	WB	1	1	2	4	1	0	0	0.83	0.061098	0	0	223.607	100	0.45	1.34098	21.6931	2e-15
199	2008	WB	1	1	2	4	1	0	0	0.83	0.061098	0	0	223.607	100	0.45	1.34098	21.6931	2e-15
200	2008	WB	1	1	2	4	1	0	0	0.83	0.061098	0	0	223.607	100	0.45	1.34098	21.6931	2e-15
201	2008	WB	1	2	2	4	1	0	0	0.83	0.061098	0	0	223.607	100	0.45	1.34098	21.6931	2e-15
202	2008	WB	1	2	2	4	1	0	0	0.83	0.061098	0	0	223.607	100	0.45	1.34098	21.6931	2e-15
203	2008	WB	1	1	1	4	0	0	0	0.83	0.061098	0	0	223.607	100	0.45	1.34098	21.6931	2e-15
204	2008	WB	1	1	2	1	0	0	0	0	0.064692	0.82	0	1220.66	1170.47	0.48	0.0902125	0.00493087	0.0268851
205	2008	WB	1	2	1	1	1	0	0	0.81	0.068286	0	0	424.264	4e-06	0.48	0.478541	0.673724	0.0511713
206	2008	WB	1	1	1	1	0	0	0	0.81	0.068286	0	0	424.264	4e-06	0.48	0.478541	0.673724	0.0511713
207	2008	WB	1	2	1	1	1	0	0	0.01	0.26955	0	0.24	565.685	200	0.48	0.215326	0.183517	0.0458422
208	2008	WB	1	2	2	1	1	0	0	0.01	0.26955	0	0.24	565.685	200	0.48	0.215326	0.183517	0.0458422
209	2008	WB	1	1	1	1	1	0	0	0	0.3594	0	0	670.82	4e-06	0.48	0.255209	0.526659	0.0511713
210	2008	WB	1	1	2	1	1	0	0	0.14	0	0	0.86	1118.03	400	0.48	0.199409	0.0247467	0.0410681
211	2008	WB	1	2	2	1	1	0	0	0.14	0	0	0.86	1118.03	400	0.48	0.199409	0.0247467	0.0410681
212	2008	WB	1	1	2	1	1	0	0	0	0.3594	0	0	806.226	360.555	0.48	0.185257	0.240566	0.0419685
213	2008	WB	1	2	2	1	1	0	0	0	0.283926	0	0.21	282.843	100	0.48	0.233513	0.245775	0.0484335
214	2008	WB	1	2	2	1	0	0	0	0.14	0	0	0.86	1118.03	400	0.48	0.199409	0.0247467	0.0410681
215	2008	WB	1	1	2	2	0	0	0.62	0	0.136572	0	0	360.555	1131.37	0.61	0.145749	0.0078248	0.533382
216	2008	WB	1	2	2	1	0	0	0	0	0.3594	0	0	670.82	4e-06	0.48	0.255209	0.526659	0.0511713
217	2008	WB	1	2	2	1	1	0	0	0	0.3594	0	0	670.82	4e-06	0.48	0.255209	0.526659	0.0511713
218	2008	WB	1	2	2	4	1	0	0	0.93	0	0	0.07	447.214	223.607	0.45	1.29848	14.2559	2e-15
219	2008	WB	1	2	1	1	1	0	0.05	0	0.34143	0	0	538.516	3405.88	0.48	0.0123802	0.000282293	0.00700669
220	2008	WB	1	1	2	1	1	0	0	0	0.348618	0	0.03	100	1216.55	0.48	0.0865936	0.0346367	0.0262124
221	2008	WB	1	2	2	4	1	0	0	0	0	0	1	860.233	721.11	0.45	0.405508	0.32644	1e-15
222	2008	WB	1	1	1	4	0	0	0	0.6	0	0	0.4	500	632.456	0.45	0.698951	2.25284	1e-15
223	2009	WB	1	1	1	1	0	0	0	0.9	0	0.1	0	728.011	282.843	0.48	0.399135	0.288899	0.0438008
224	2009	WB	1	2	1	1	1	0	0	0.9	0	0.1	0	728.011	282.843	0.48	0.399135	0.288899	0.0438008
225	2009	WB	1	1	1	1	0	0	0	0.9	0	0.1	0	728.011	282.843	0.48	0.399135	0.288899	0.0438008
226	2009	WB	1	1	1	1	0	0	0	0.9	0	0.1	0	728.011	282.843	0.48	0.399135	0.288899	0.0438008
227	2009	WB	1	1	2	1	0	0	0	0.14	0	0	0.86	1118.03	400	0.48	0.199409	0.0247467	0.0410681
228	2009	WB	1	2	2	1	0	0	0	0.14	0	0	0.86	1118.03	400	0.48	0.199409	0.0247467	0.0410681
229	2009	WB	1	2	1	1	0	0	0	0.14	0	0	0.86	1118.03	400	0.48	0.199409	0.0247467	0.0410681
230	2009	WB	1	2	1	1	0	0	0	0.14	0	0	0.86	1118.03	400	0.48	0.199409	0.0247467	0.0410681
231	2009	WB	1	1	1	1	0	0	0	0.14	0	0	0.86	1118.03	400	0.48	0.199409	0.0247467	0.0410681
232	2009	WB	1	2	2	1	0	0	0	0.89	0	0	0.11	447.214	141.421	0.48	0.449073	0.381621	0.0473428
233	2009	WB	1	2	1	1	0	0	0	0.89	0	0	0.11	447.214	141.421	0.48	0.449073	0.381621	0.0473428
234	2009	WB	1	1	1	1	0	0	0	0.89	0	0	0.11	447.214	141.421	0.48	0.449073	0.381621	0.0473428
235	2009	WB	1	2	1	1	0	0	0	0.89	0	0	0.11	447.214	141.421	0.48	0.449073	0.381621	0.0473428
236	2009	WB	1	1	1	1	0	0	0	0.89	0	0	0.11	447.214	141.421	0.48	0.449073	0.381621	0.0473428
237	2009	WB	1	2	1	1	0	0	0	0.14	0	0	0.86	1118.03	400	0.48	0.199409	0.0247467	0.0410681
238	2009	WB	1	1	2	1	0	0	0	0.14	0	0	0.86	1118.03	400	0.48	0.199409	0.0247467	0.0410681
239	2009	WB	1	1	1	1	0	0	0	0	0.3594	0	0	943.398	223.607	0.48	0.209227	0.323957	0.045251
240	2009	WB	1	2	1	1	0	0	0	0.81	0.068286	0	0	424.264	4e-06	0.48	0.478541	0.673724	0.0511713
241	2009	WB	1	2	2	3	0	0.220826	0.59	0	0	0	0	640.312	1523.15	0.72	0.294812	0.000152985	0.00472422
242	2009	WB	1	2	1	3	0	0.5386	0	0	0	0	0	400	948.683	0.72	0.191956	4.17407e-07	0.00109836
243	2009	WB	1	1	1	3	0	0	0.89	0	0	0	0.11	400	4e-06	0.72	2.19173	0.603694	0.0483128
244	2009	WB	1	1	1	3	0	0.236984	0.22	0	0	0	0.34	100	5481.79	0.72	0.00834345	1.95216e-08	0.00107383
245	2009	WB	1	2	1	5	1	0.13465	0.75	0	0	0	0	500	100	0.16	0.232021	0.000397268	0
246	2009	WB	1	1	1	5	0	0.204668	0	0.62	0	0	0	316.228	412.311	0.16	0.231261	0.000251372	0
247	2009	WB	1	2	1	4	1	0	0.33	0	0	0.1	0.57	1931.32	1170.47	0.45	0.272027	0.12294	0
248	2009	WB	1	2	1	4	1	0	0.33	0	0	0.1	0.57	1931.32	1170.47	0.45	0.272027	0.12294	0
249	2009	WB	1	2	1	4	1	0	0.04	0	0.345024	0	0	412.311	2418.68	0.45	0.0897403	0.0984631	0
250	2009	WB	1	2	1	3	0	0	1	0	0	0	0	316.228	2507.99	0.72	0.236087	0.00259274	0.00943559
251	2009	WB	1	1	1	3	0	0	1	0	0	0	0	316.228	2507.99	0.72	0.236087	0.00259274	0.00943559
252	2009	WB	1	2	1	3	0	0.220826	0.59	0	0	0	0	640.312	1523.15	0.72	0.294812	0.000152985	0.00472422
253	2009	WB	1	2	1	3	0	0.220826	0.59	0	0	0	0	640.312	1523.15	0.72	0.294812	0.000152985	0.00472422
254	2009	WB	1	2	2	3	1	0.220826	0.59	0	0	0	0	640.312	1523.15	0.72	0.294812	0.000152985	0.00472422
255	2009	WB	1	2	1	3	1	0	0.16	0.57	0	0	0.27	141.421	2302.17	0.72	0.441177	0.0211592	0.073577
256	2009	WB	1	2	1	3	1	0	0.16	0.57	0	0	0.27	141.421	2302.17	0.72	0.441177	0.0211592	0.073577
257	2009	WB	1	2	1	3	1	0	0.01	0.36	0	0	0.63	316.228	5124.45	0.72	0.0305382	2.49731e-05	0.0220429
258	2009	WB	1	1	1	3	1	0	0	1	0	0	0	781.025	100	0.72	4.3578	8.81439	0.357415
259	2009	WB	1	1	1	3	1	0	0	1	0	0	0	781.025	100	0.72	4.3578	8.81439	0.357415
260	2009	WB	1	1	1	3	1	0	0	1	0	0	0	781.025	100	0.72	4.3578	8.81439	0.357415
261	2009	WB	1	1	1	3	0	0	0	0	0.3594	0	0	141.421	412.311	0.72	1.51948	3.29906	0.301017
262	2009	WB	1	1	2	3	1	0.220826	0.59	0	0	0	0	640.312	1523.15	0.72	0.294812	0.000152985	0.00472422
263	2010	WB	1	2	1	1	1	0	0	0	0	0	1	989.95	223.607	0.48	0.209227	0.0241976	0.045251
264	2010	WB	1	1	1	1	1	0	0	0	0	0	1	989.95	223.607	0.48	0.209227	0.0241976	0.045251
265	2010	WB	1	2	2	1	0	0	0	0.2	0	0	0.8	1264.91	200	0.48	0.249539	0.0454782	0.0458422
266	2010	WB	1	1	2	1	1	0	0	0.29	0	0	0.71	1170.47	800	0.48	0.157023	0.0160253	0.0329596
267	2010	WB	1	2	2	1	1	0	0	0.29	0	0	0.71	1170.47	800	0.48	0.157023	0.0160253	0.0329596
268	2010	WB	1	2	2	1	1	0	0	0.29	0	0	0.71	1170.47	800	0.48	0.157023	0.0160253	0.0329596
269	2010	WB	1	1	1	1	0	0	0	0.29	0	0	0.71	1170.47	800	0.48	0.157023	0.0160253	0.0329596
270	2010	WB	1	2	1	1	0	0	0	0	0.104226	0.71	0	1044.03	4e-06	0.48	0.255209	0.0834759	0.0511713
271	2010	WB	1	1	2	1	0	0	0	0	0.337836	0.06	0	400	1972.31	0.48	0.0442461	0.00620078	0.0172992
272	2010	WB	1	1	1	2	1	0.032316	0	0.81	0	0	0.13	316.228	4e-06	0.61	0.678704	0.172511	3.02493
273	2010	WB	1	1	1	2	1	0	0	0.27	0	0.37	0.36	640.312	100	0.61	0.449337	0.0600622	3.93931
274	2010	WB	1	1	1	2	1	0	0	0.27	0	0.37	0.36	640.312	100	0.61	0.449337	0.0600622	3.93931
275	2010	WB	1	2	2	4	1	0	0	0.95	0	0	0.05	400	316.228	0.45	1.21461	12.3525	2e-15
276	2010	WB	1	1	1	4	1	0	0	0.95	0	0	0.05	400	316.228	0.45	1.21461	12.3525	2e-15
277	2010	WB	1	1	2	4	1	0	0	0.95	0	0	0.05	400	316.228	0.45	1.21461	12.3525	2e-15
278	2010	WB	1	2	1	4	1	0	0	0.95	0	0	0.05	400	316.228	0.45	1.21461	12.3525	2e-15
279	2010	WB	1	1	1	4	1	0	0	0.94	0	0	0.06	316.228	200	0.45	1.33633	15.4476	2e-15
280	2010	WB	1	1	2	3	1	0.021544	0.21	0	0.26955	0	0	141.421	412.311	0.72	1.42572	1.06198	0.149794
281	2010	WB	1	2	1	3	1	0	1	0	0	0	0	761.577	300	0.72	1.67892	0.314539	0.0317725
282	2010	WB	1	1	1	3	1	0	1	0	0	0	0	761.577	300	0.72	1.67892	0.314539	0.0317725
283	2010	WB	1	1	1	3	1	0	0.25	0.43	0	0	0.32	424.264	100	0.72	2.79988	1.68928	0.200601
284	2010	WB	1	1	1	4	1	0	0	0.87	0	0	0.13	424.264	223.607	0.45	1.2394	11.9803	2e-15
285	2010	WB	1	1	2	4	1	0.05386	0.72	0.14	0	0.04	0	316.228	100	0.45	0.669412	0.562017	0
286	2010	WB	1	1	1	4	1	0	0	0.74	0	0	0.26	200	538.516	0.45	0.846998	4.14588	1e-15
287	2010	WB	1	2	1	4	1	0	0	0.14	0	0	0.86	583.095	412.311	0.45	0.594758	0.958246	1e-15
288	2010	WB	1	2	1	4	1	0	0	0.14	0	0	0.86	583.095	412.311	0.45	0.594758	0.958246	1e-15
289	2011	WB	1	2	2	5	1	0.13465	0.75	0	0	0	0	500	100	0.16	0.232021	0.000397268	0
290	2011	WB	1	2	2	5	1	0.016158	0.75	0.22	0	0	0	509.902	316.228	0.16	0.322393	0.00676405	0
291	2011	WB	1	2	1	5	1	0.016158	0.75	0.22	0	0	0	509.902	316.228	0.16	0.322393	0.00676405	0
292	2011	WB	1	2	1	5	1	0.016158	0.75	0.22	0	0	0	509.902	316.228	0.16	0.322393	0.00676405	0
293	2011	WB	1	1	1	5	1	0.016158	0.75	0.22	0	0	0	509.902	316.228	0.16	0.322393	0.00676405	0
294	2011	WB	1	2	1	5	1	0.016158	0.75	0.22	0	0	0	509.902	316.228	0.16	0.322393	0.00676405	0
295	2011	WB	1	2	2	3	0	0.021544	0.21	0	0.26955	0	0	141.421	412.311	0.72	1.42572	1.06198	0.149794
296	2011	WB	1	1	1	3	0	0.021544	0.21	0	0.26955	0	0	141.421	412.311	0.72	1.42572	1.06198	0.149794
297	2011	WB	1	2	1	3	0	0.032316	0.72	0	0	0.22	0	447.214	3992.49	0.72	0.0573823	4.97483e-05	0.00578915
298	2011	WB	1	1	1	3	0	0.032316	0.72	0	0	0.22	0	447.214	3992.49	0.72	0.0573823	4.97483e-05	0.00578915
299	2011	WB	1	2	1	3	0	0.032316	0.72	0	0	0.22	0	447.214	3992.49	0.72	0.0573823	4.97483e-05	0.00578915
300	2011	WB	1	2	1	5	1	0	0	0.9	0	0.1	0	1431.78	141.421	0.16	0.669554	0.102115	0
301	2011	WB	1	1	1	5	1	0	0	0.9	0	0.1	0	1431.78	141.421	0.16	0.669554	0.102115	0
302	2011	WB	1	2	1	3	0	0.506284	0.06	0	0	0	0	100	700	0.72	0.263421	1.48307e-06	0.00150839
303	2011	WB	1	2	2	5	0	0.193896	0.64	0	0	0	0	728.011	509.902	0.16	0.1353	4.29614e-05	0
304	2011	WB	1	2	2	5	0	0.193896	0.64	0	0	0	0	728.011	509.902	0.16	0.1353	4.29614e-05	0
305	2011	WB	1	2	1	3	0	0.506284	0.06	0	0	0	0	100	700	0.72	0.263421	1.48307e-06	0.00150839
306	2011	WB	1	2	1	3	0	0.506284	0.06	0	0	0	0	100	700	0.72	0.263421	1.48307e-06	0.00150839
307	2011	WB	1	1	1	3	0	0.506284	0.06	0	0	0	0	100	700	0.72	0.263421	1.48307e-06	0.00150839
308	2011	WB	1	2	2	3	0	0.506284	0.06	0	0	0	0	100	700	0.72	0.263421	1.48307e-06	0.00150839
309	2011	WB	1	1	1	3	0	0.506284	0.06	0	0	0	0	100	700	0.72	0.263421	1.48307e-06	0.00150839
310	2011	WB	1	1	2	5	0	0	0	0.31	0	0	0.69	447.214	282.843	0.16	0.373551	0.0135816	0
311	2011	WB	1	1	2	5	1	0	0	0.31	0	0	0.69	447.214	282.843	0.16	0.373551	0.0135816	0
312	2011	WB	1	1	2	5	0	0.016158	0.75	0.22	0	0	0	509.902	316.228	0.16	0.322393	0.00676405	0
313	2011	WB	1	2	1	5	1	0.355476	0	0.34	0	0	0	1802.78	200	0.16	0.143885	5.944e-06	0
314	2011	WB	1	2	1	3	0	0.506284	0.06	0	0	0	0	100	700	0.72	0.263421	1.48307e-06	0.00150839
315	2011	WB	1	2	1	3	0	0.506284	0.06	0	0	0	0	100	700	0.72	0.263421	1.48307e-06	0.00150839
316	2011	WB	1	1	1	3	1	0.506284	0.06	0	0	0	0	100	700	0.72	0.263421	1.48307e-06	0.00150839
317	2011	WB	1	2	1	3	0	0.506284	0.06	0	0	0	0	100	700	0.72	0.263421	1.48307e-06	0.00150839
318	2011	WB	1	1	2	1	0	0	0	1	0	0	0	894.427	0	0.48	0.554577	0.713789	0.0511713
319	2011	WB	1	2	1	3	0	0	0.06	0	0.337836	0	0	200	500	0.72	1.4056	2.3336	0.249718
320	2011	WB	1	2	1	3	0	0	0.06	0	0.337836	0	0	200	500	0.72	1.4056	2.3336	0.249718
321	2011	WB	1	1	1	3	0	0	0.06	0	0.337836	0	0	200	500	0.72	1.4056	2.3336	0.249718
322	2011	WB	1	2	1	3	0	0	0.06	0	0.337836	0	0	200	500	0.72	1.4056	2.3336	0.249718
323	2011	WB	1	2	2	1	0	0	0	1	0	0	0	894.427	0	0.48	0.554577	0.713789	0.0511713
324	2011	WB	1	1	1	1	0	0	0	1	0	0	0	894.427	0	0.48	0.554577	0.713789	0.0511713
325	2011	WB	1	2	1	1	0	0	0	1	0	0	0	894.427	0	0.48	0.554577	0.713789	0.0511713
326	2011	WB	1	2	1	1	0	0	0	1	0	0	0	894.427	0	0.48	0.554577	0.713789	0.0511713
327	2011	WB	1	2	1	3	0	0	0.06	0	0.337836	0	0	200	500	0.72	1.4056	2.3336	0.249718
328	2011	WB	1	2	1	1	0	0	0	1	0	0	0	894.427	0	0.48	0.554577	0.713789	0.0511713
329	2011	WB	1	2	1	3	0	0	0.06	0	0.337836	0	0	200	500	0.72	1.4056	2.3336	0.249718
330	2011	WB	1	2	2	3	0	0	0.06	0	0.337836	0	0	200	500	0.72	1.4056	2.3336	0.249718
331	2011	WB	1	2	1	1	0	0	0	1	0	0	0	894.427	0	0.48	0.554577	0.713789	0.0511713
332	2011	WB	1	1	1	1	0	0	0	1	0	0	0	894.427	0	0.48	0.554577	0.713789	0.0511713
333	2011	WB	1	1	1	1	0	0	0	1	0	0	0	894.427	0	0.48	0.554577	0.713789	0.0511713
334	2011	WB	1	2	2	3	0	0	0.06	0	0.337836	0	0	200	500	0.72	1.4056	2.3336	0.249718
335	2011	WB	1	1	1	1	0	0	0	1	0	0	0	894.427	0	0.48	0.554577	0.713789	0.0511713
336	2011	WB	1	2	2	5	0	0.193896	0.64	0	0	0	0	728.011	509.902	0.16	0.1353	4.29614e-05	0
337	2011	WB	1	1	1	5	1	0.183124	0	0.66	0	0	0	424.264	583.095	0.16	0.218448	0.000316282	0
338	2011	WB	1	1	1	5	1	0.193896	0.64	0	0	0	0	728.011	509.902	0.16	0.1353	4.29614e-05	0
339	2011	WB	1	1	2	5	1	0.193896	0.64	0	0	0	0	728.011	509.902	0.16	0.1353	4.29614e-05	0
340	2011	WB	1	2	2	5	0	0	0	1	0	0	0	2061.55	670.82	0.16	0.452087	0.0431833	0
341	2011	WB	1	2	1	5	1	0	0	1	0	0	0	1236.93	360.555	0.16	0.595578	0.0847514	0
342	2011	WB	1	1	2	3	0	0	0.06	0	0.337836	0	0	200	500	0.72	1.4056	2.3336	0.249718
343	2011	WB	1	2	1	1	0	0	0	1	0	0	0	894.427	0	0.48	0.554577	0.713789	0.0511713
344	2011	WB	1	2	2	5	0	0	0	0.55	0	0	0.45	2102.38	1272.79	0.16	0.186754	0.0031676	0
345	2011	WB	1	2	1	5	1	0	0	0	0	0	1	316.228	447.214	0.16	0.253768	0.00386903	0
346	2011	WB	1	1	2	3	0	0	0.06	0	0.337836	0	0	200	500	0.72	1.4056	2.3336	0.249718
347	2011	WB	1	2	2	3	0	0	0.06	0	0.337836	0	0	200	500	0.72	1.4056	2.3336	0.249718
348	2011	WB	1	1	1	3	0	0	0.06	0	0.337836	0	0	200	500	0.72	1.4056	2.3336	0.249718
349	2011	WB	1	2	1	3	0	0	0.06	0	0.337836	0	0	200	500	0.72	1.4056	2.3336	0.249718
350	2011	WB	1	2	2	3	1	0.360862	0	0.33	0	0	0	538.516	1392.84	0.72	0.282658	2.26028e-05	0.00497618
351	2011	WB	1	2	2	5	1	0	0	1	0	0	0	1802.78	806.226	0.16	0.400844	0.0321751	0
352	2011	WB	1	1	2	3	1	0	1	0	0	0	0	200	5531.73	0.72	0.0160824	3.6302e-06	0.00178929
353	2011	WB	1	2	2	2	1	0	0.27	0.61	0	0.06	0.06	509.902	0	0.61	0.639381	0.199968	2.23046
354	2011	WB	1	2	2	2	0	0	1	0	0	0	0	282.843	500	0.61	0.255401	0.0115137	0.313716
355	2011	WB	1	2	2	2	1	0	1	0	0	0	0	282.843	500	0.61	0.255401	0.0115137	0.313716
356	2011	WB	1	1	1	4	0	0	0.04	0	0.345024	0	0	412.311	2418.68	0.45	0.0897403	0.0984631	0
357	2011	WB	1	1	1	4	1	0	0	0.95	0	0	0.05	400	316.228	0.45	1.21461	12.3525	2e-15
358	2011	WB	1	1	2	5	1	0	0	1	0	0	0	1236.93	360.555	0.16	0.595578	0.0847514	0
359	2011	WB	1	1	2	4	1	0	0.85	0.15	0	0	0	200	7158.91	0.45	0.00149455	4.23225e-07	0
360	2011	WB	1	2	2	4	1	0	0	0.87	0	0	0.13	583.095	424.264	0.45	1.03702	7.74617	1e-15
361	2011	WB	1	1	1	4	1	0	0	0	0	0	1	824.621	200	0.45	0.644276	1.01305	2e-15
362	2011	WB	1	1	2	1	0	0	0	0	0.3594	0	0	670.82	4e-06	0.48	0.255209	0.526659	0.0511713
363	2011	WB	1	2	2	1	1	0	0	0.2	0.28752	0	0	316.228	1100	0.48	0.112169	0.0512565	0.0279473
364	2011	WB	1	1	2	1	1	0	0	0.81	0.068286	0	0	424.264	4e-06	0.48	0.478541	0.673724	0.0511713
365	2011	WB	1	2	2	1	0	0	0	0.84	0.057504	0	0	100	761.577	0.48	0.248986	0.129916	0.0336633
366	2011	WB	1	2	2	1	1	0	0	0.84	0.057504	0	0	100	761.577	0.48	0.248986	0.129916	0.0336633
367	2011	WB	1	1	2	1	1	0	0	0.81	0.068286	0	0	424.264	4e-06	0.48	0.478541	0.673724	0.0511713
368	2011	WB	1	1	2	1	1	0	0	0.81	0.068286	0	0	424.264	4e-06	0.48	0.478541	0.673724	0.0511713
369	2011	WB	1	2	2	1	0	0	0	0	0.3594	0	0	223.607	1392.84	0.48	0.0740398	0.0255245	0.0237907
370	2011	WB	1	1	1	3	1	0	0	0	0.3594	0	0	141.421	412.311	0.72	1.51948	3.29906	0.301017
371	2011	WB	1	1	2	3	0	0	1	0	0	0	0	200	5531.73	0.72	0.0160824	3.6302e-06	0.00178929
372	2011	WB	1	2	1	3	1	0	0.38	0.43	0	0	0.19	360.555	4e-06	0.72	3.06003	2.09934	0.156956
373	2011	WB	1	1	2	3	0	0	0	0	0.3594	0	0	141.421	412.311	0.72	1.51948	3.29906	0.301017
374	2011	WB	1	2	2	3	1	0.156194	0.67	0.04	0	0	0	100	3080.58	0.72	0.0922723	2.49386e-05	0.00315725
375	2011	WB	1	2	1	3	0	0.156194	0.67	0.04	0	0	0	100	3080.58	0.72	0.0922723	2.49386e-05	0.00315725
376	2011	WB	1	1	1	3	0	0	0	0	0.3594	0	0	141.421	412.311	0.72	1.51948	3.29906	0.301017
377	2011	WB	1	2	1	3	0	0	1	0	0	0	0	1280.62	223.607	0.72	1.79683	0.371343	0.0331356
378	2011	WB	1	1	1	3	1	0	1	0	0	0	0	200	3373.43	0.72	0.109431	0.000395322	0.00586269
379	2011	WB	1	1	1	3	1	0	1	0	0	0	0	200	3373.43	0.72	0.109431	0.000395322	0.00586269
380	2011	WB	1	1	2	3	0	0.29623	0.45	0	0	0	0	538.516	2863.56	0.72	0.0717015	1.52222e-06	0.00148367
381	2011	WB	1	2	1	5	0	0	0	1	0	0	0	1802.78	806.226	0.16	0.400844	0.0321751	0
382	2011	WB	1	2	1	5	1	0.145422	0	0.73	0	0	0	100	100	0.16	0.396053	0.0025863	0
383	2011	WB	1	2	2	5	1	0	0	0	0.330648	0.08	0	984.886	989.95	0.16	0.156682	0.0129402	0
384	2011	WB	1	1	1	3	0	0	0	0	0.3594	0	0	141.421	412.311	0.72	1.51948	3.29906	0.301017
385	2011	WB	1	2	1	1	0	0	0	0	0.3594	0	0	360.555	1868.15	0.48	0.0485359	0.00908554	0.0183189
386	2011	WB	1	2	1	1	0	0	0	0	0.3594	0	0	360.555	1868.15	0.48	0.0485359	0.00908554	0.0183189
387	2011	WB	1	1	2	3	0	0	0.06	0	0.337836	0	0	200	500	0.72	1.4056	2.3336	0.249718
388	2011	WB	1	2	2	3	0	0	0.06	0	0.337836	0	0	200	500	0.72	1.4056	2.3336	0.249718
389	2011	WB	1	2	1	3	0	0	0.06	0	0.337836	0	0	200	500	0.72	1.4056	2.3336	0.249718
390	2011	WB	1	2	1	3	0	0	0.06	0	0.337836	0	0	200	500	0.72	1.4056	2.3336	0.249718
391	2011	WB	1	2	1	3	0	0	0.06	0	0.337836	0	0	200	500	0.72	1.4056	2.3336	0.249718
392	2011	WB	1	1	2	5	0	0.156194	0.71	0	0	0	0	728.011	141.421	0.16	0.209837	0.00022356	0
393	2011	WB	1	1	1	5	0	0.183124	0	0.58	0	0.08	0	1360.15	100	0.16	0.315346	0.000716676	0
394	2011	WB	1	1	2	5	0	0.08079	0	0.85	0	0	0	905.539	100	0.16	0.526242	0.0156861	0
395	2011	WB	1	1	2	5	1	0.183124	0	0.58	0	0.08	0	1360.15	100	0.16	0.315346	0.000716676	0
396	2011	WB	1	2	1	5	1	0.156194	0.71	0	0	0	0	728.011	141.421	0.16	0.209837	0.00022356	0
397	2011	WB	1	1	2	2	0	0	0	0	0.14376	0.6	0	500	4e-06	0.61	0.398245	0.0963395	4.16199
398	2011	WB	1	1	2	5	0	0.05386	0.82	0	0	0.08	0	1131.37	670.82	0.16	0.17742	0.000708062	0
399	2011	WB	1	1	1	3	0	0	0.06	0	0.337836	0	0	200	500	0.72	1.4056	2.3336	0.249718
400	2012	WB	1	1	1	5	1	0	0	1	0	0	0	223.607	0	0.16	0.820465	0.185542	0
401	2012	WB	1	2	2	5	1	0	0	0.01	0	0	0.99	538.516	500	0.16	0.244028	0.00355115	0
402	2012	WB	1	2	2	4	0	0	0	0	0	0	1	824.621	200	0.45	0.644276	1.01305	2e-15
403	2012	WB	1	1	1	4	1	0	0	0.17	0	0	0.83	1421.27	100	0.45	0.803449	2.06063	2e-15
404	2012	WB	1	1	1	4	0	0	0	1	0	0	0	447.214	316.228	0.45	1.26267	14.2788	2e-15
405	2012	WB	1	1	1	4	0	0	1	0	0	0	0	200	141.421	0.45	0.678695	1.15058	0
406	2012	WB	1	2	2	4	0	0.156194	0.26	0	0	0	0.45	360.555	200	0.45	0.406002	0.0301173	0
407	2012	WB	1	2	1	4	1	0	0	0.93	0	0	0.07	447.214	223.607	0.45	1.29848	14.2559	2e-15
408	2012	WB	1	2	1	3	0	0.371634	0.1	0.13	0.028752	0	0	538.516	1334.17	0.72	0.246977	1.38876e-05	0.00366755
409	2012	WB	1	1	1	3	1	0.5386	0	0	0	0	0	400	948.683	0.72	0.191956	4.17407e-07	0.00109836
410	2012	WB	1	1	2	3	1	0.5386	0	0	0	0	0	400	948.683	0.72	0.191956	4.17407e-07	0.00109836
411	2012	WB	1	1	2	3	1	0	0.89	0	0	0	0.11	400	4e-06	0.72	2.19173	0.603694	0.0483128
412	2012	WB	1	1	1	3	0	0.360862	0	0	0	0.33	0	223.607	2158.7	0.72	0.110794	1.64416e-06	0.0032659
413	2012	WB	1	1	2	4	1	0	0	0	0	0	1	824.621	200	0.45	0.644276	1.01305	2e-15
414	2012	WB	1	2	1	4	1	0	0	0	0	0	1	800	700	0.45	0.413186	0.341765	1e-15
415	2012	WB	1	2	1	4	1	0	0	0	0	0	1	800	700	0.45	0.413186	0.341765	1e-15
416	2012	WB	1	1	1	4	1	0	0	0	0	0	1	800	700	0.45	0.413186	0.341765	1e-15
417	2012	WB	1	1	2	4	1	0	0	0.87	0	0	0.13	583.095	424.264	0.45	1.03702	7.74617	1e-15
418	2012	WB	1	1	1	4	1	0.5386	0	0	0	0	0	806.226	1476.48	0.45	0.0421701	3.43554e-07	0
419	2012	WB	1	2	1	4	1	0.5386	0	0	0	0	0	806.226	1476.48	0.45	0.0421701	3.43554e-07	0
420	2012	WB	1	1	1	3	1	0	0	0.62	0	0	0.38	316.228	223.607	0.72	2.90729	2.23977	0.33393
421	2012	WB	1	1	1	3	1	0	0	0.62	0	0	0.38	316.228	223.607	0.72	2.90729	2.23977	0.33393
422	2012	WB	1	1	1	3	1	0	0	0.62	0	0	0.38	316.228	223.607	0.72	2.90729	2.23977	0.33393
423	2012	WB	1	1	2	3	0	0	0	0.17	0	0	0.83	848.528	4e-06	0.72	2.50085	0.98811	0.377619
424	2012	WB	1	1	1	3	1	0	0	0.62	0	0	0.38	316.228	223.607	0.72	2.90729	2.23977	0.33393
425	2012	WB	1	2	1	4	1	0.382406	0.06	0	0	0	0.23	223.607	100	0.45	0.227337	0.000230115	0
426	2012	WB	1	2	1	2	0	0	1	0	0	0	0	223.607	500	0.61	0.255401	0.0115137	0.313716
427	2012	WB	1	2	1	2	0	0	1	0	0	0	0	223.607	500	0.61	0.255401	0.0115137	0.313716
428	2012	WB	1	2	2	3	0	0	0.06	0	0.337836	0	0	200	500	0.72	1.4056	2.3336	0.249718
429	2012	WB	1	2	1	3	0	0	0.06	0	0.337836	0	0	200	500	0.72	1.4056	2.3336	0.249718
430	2012	WB	1	2	1	3	0	0	0.06	0	0.337836	0	0	200	500	0.72	1.4056	2.3336	0.249718
431	2012	WB	1	1	1	3	0	0	0.06	0	0.337836	0	0	200	500	0.72	1.4056	2.3336	0.249718
432	2012	WB	1	2	1	3	0	0	0.06	0	0.337836	0	0	200	500	0.72	1.4056	2.3336	0.249718
433	2012	WB	1	1	1	3	0	0	0.06	0	0.337836	0	0	200	500	0.72	1.4056	2.3336	0.249718
434	2012	WB	1	2	1	3	0	0	0.06	0	0.337836	0	0	200	500	0.72	1.4056	2.3336	0.249718
435	2012	WB	1	1	1	5	0	0	0	0	0	0	1	316.228	447.214	0.16	0.253768	0.00386903	0
436	2012	WB	1	2	2	5	0	0.08079	0	0.85	0	0	0	905.539	100	0.16	0.526242	0.0156861	0
437	2012	WB	1	1	2	3	0	0	1	0	0	0	0	670.82	300	0.72	1.67892	0.314539	0.0317725
438	2012	WB	1	2	2	1	1	0	0	0	0	1	0	316.228	2408.32	0.48	0.0300357	0.000209809	0.0136115
439	2012	WB	1	2	1	1	0	0	0	0	0	1	0	316.228	2408.32	0.48	0.0300357	0.000209809	0.0136115
440	2012	WB	1	2	1	4	0	0	0.05	0.9	0	0	0.05	223.607	200	0.45	1.29548	13.7566	1e-15
441	2012	WB	1	2	1	1	1	0	0	0	0.28752	0.2	0	447.214	100	0.48	0.233513	0.252235	0.0484335
442	2012	WB	1	1	1	1	0	0	0	0	0.28752	0.2	0	447.214	100	0.48	0.233513	0.252235	0.0484335
443	2012	WB	1	1	1	1	0	0	0	0	0.28752	0.2	0	447.214	100	0.48	0.233513	0.252235	0.0484335
444	2012	WB	1	2	1	1	1	0	0	0	0.28752	0.2	0	447.214	100	0.48	0.233513	0.252235	0.0484335
445	2012	WB	1	2	2	1	1	0	0	0	0.28752	0.2	0	447.214	100	0.48	0.233513	0.252235	0.0484335
446	2012	WB	1	2	1	1	1	0	0	0	0.28752	0.2	0	447.214	100	0.48	0.233513	0.252235	0.0484335
447	2012	WB	1	1	2	1	1	0	0	0	0.28752	0.2	0	447.214	100	0.48	0.233513	0.252235	0.0484335
448	2012	WB	1	1	1	1	1	0	0	0	0.28752	0.2	0	447.214	100	0.48	0.233513	0.252235	0.0484335
449	2012	WB	1	2	1	1	1	0	0	0	0.28752	0.2	0	447.214	100	0.48	0.233513	0.252235	0.0484335
450	2012	WB	1	2	2	1	1	0	0	0	0.3594	0	0	316.228	0	0.48	0.255209	0.526659	0.0511713
451	2012	WB	1	2	2	1	0	0	0	0	0.3594	0	0	200	2039.61	0.48	0.041678	0.00625939	0.0166707
452	2012	WB	1	2	2	1	0	0	0	0	0.3594	0	0	300	1170.47	0.48	0.0902125	0.0413838	0.0268851
453	2012	WB	1	2	1	1	1	0	0	0	0.3594	0	0	300	1170.47	0.48	0.0902125	0.0413838	0.0268851
454	2012	WB	1	1	1	4	0	0.5386	0	0	0	0	0	100	5854.91	0.45	0.000862129	2.533e-11	0
455	2012	WB	1	2	2	1	0	0	0	0	0.3594	0	0	300	1170.47	0.48	0.0902125	0.0413838	0.0268851
456	2012	WB	1	1	1	1	1	0	0	0	0.3594	0	0	300	1170.47	0.48	0.0902125	0.0413838	0.0268851
457	2012	WB	1	1	2	1	1	0	0	0	0.3594	0	0	360.555	500	0.48	0.16367	0.177675	0.0388708
458	2012	WB	1	2	1	1	0	0	0	0	0.3594	0	0	316.228	1104.54	0.48	0.095655	0.0477595	0.0278777
459	2012	WB	1	2	1	1	1	0	0	0	0.3594	0	0	316.228	1104.54	0.48	0.095655	0.0477595	0.0278777
460	2012	WB	1	1	2	1	1	0	0	0	0.3594	0	0	316.228	1104.54	0.48	0.095655	0.0477595	0.0278777
461	2012	WB	1	1	2	1	1	0	0	0	0.3594	0	0	316.228	1104.54	0.48	0.095655	0.0477595	0.0278777
462	2012	WB	1	1	2	1	0	0	0	0	0.3594	0	0	316.228	1104.54	0.48	0.095655	0.0477595	0.0278777
463	2012	WB	1	1	2	1	1	0	0	0.2	0.28752	0	0	316.228	1100	0.48	0.112169	0.0512565	0.0279473
464	2012	WB	1	1	1	2	1	0	0.8	0.16	0	0	0.04	316.228	100	0.61	0.412567	0.0436655	0.620486
465	2012	WB	1	1	1	2	1	0	0.8	0.16	0	0	0.04	316.228	100	0.61	0.412567	0.0436655	0.620486
466	2012	WB	1	2	1	2	1	0	0.8	0.16	0	0	0.04	316.228	100	0.61	0.412567	0.0436655	0.620486
467	2012	WB	1	2	1	2	1	0	0.8	0.16	0	0	0.04	316.228	100	0.61	0.412567	0.0436655	0.620486
468	2012	WB	1	1	2	3	1	0	1	0	0	0	0	670.82	300	0.72	1.67892	0.314539	0.0317725
469	2012	WB	1	2	1	3	1	0.005386	0	0.99	0	0	0	223.607	100	0.72	4.2558	7.58501	0.338903
470	2012	WB	1	2	1	3	1	0.005386	0	0.99	0	0	0	223.607	100	0.72	4.2558	7.58501	0.338903
471	2012	WB	1	1	1	3	1	0.005386	0	0.99	0	0	0	223.607	100	0.72	4.2558	7.58501	0.338903
472	2012	WB	1	1	1	4	1	0	0.05	0.9	0	0	0.05	223.607	200	0.45	1.29548	13.7566	1e-15
473	2012	WB	1	2	1	4	0	0	0.05	0.9	0	0	0.05	223.607	200	0.45	1.29548	13.7566	1e-15
474	2012	WB	1	1	1	3	1	0	1	0	0	0	0	500	761.577	0.72	1.11411	0.115354	0.0246504
475	2012	WB	1	2	1	3	0	0	1	0	0	0	0	500	761.577	0.72	1.11411	0.115354	0.0246504
476	2012	WB	1	2	2	3	1	0	1	0	0	0	0	500	761.577	0.72	1.11411	0.115354	0.0246504
477	2012	WB	1	2	2	1	1	0	0	0.92	0	0.08	0	632.456	0	0.48	0.521191	0.566069	0.0511713
478	2012	WB	1	2	2	3	1	0	0	0	0	0	1	1220.66	282.843	0.72	1.70471	0.326488	0.323228
479	2012	WB	1	2	1	3	0	0	0	0	0	0	1	1220.66	282.843	0.72	1.70471	0.326488	0.323228
480	2012	WB	1	2	1	3	0	0	0	0	0	0	1	1220.66	282.843	0.72	1.70471	0.326488	0.323228
481	2012	WB	1	1	1	3	0	0	0	0	0	0	1	1220.66	282.843	0.72	1.70471	0.326488	0.323228
482	2012	WB	1	2	1	3	1	0	0	0	0	0	1	1220.66	282.843	0.72	1.70471	0.326488	0.323228
483	2012	WB	1	1	2	3	1	0	0	0	0	0	1	1081.67	300	0.72	1.67892	0.314539	0.320193
484	2012	WB	1	2	1	3	1	0	0	0.34	0	0	0.66	500	100	0.72	2.61098	1.30141	0.357415
485	2012	WB	1	1	1	3	1	0	0	0.34	0	0	0.66	500	100	0.72	2.61098	1.30141	0.357415
486	2012	WB	1	2	1	3	1	0	0	0.34	0	0	0.66	500	100	0.72	2.61098	1.30141	0.357415
487	2012	WB	1	1	1	3	1	0	0	0.34	0	0	0.66	500	100	0.72	2.61098	1.30141	0.357415
488	2012	WB	1	2	2	3	1	0	0	0.17	0	0	0.83	848.528	4e-06	0.72	2.50085	0.98811	0.377619
489	2012	WB	1	1	1	1	0	0	0	1	0	0	0	894.427	0	0.48	0.554577	0.713789	0.0511713
490	2012	WB	1	1	2	3	0	0	0.06	0	0.337836	0	0	200	500	0.72	1.4056	2.3336	0.249718
491	2012	WB	1	1	2	3	0	0	0.06	0	0.337836	0	0	200	500	0.72	1.4056	2.3336	0.249718
492	2012	WB	1	2	2	3	1	0	0.06	0	0.337836	0	0	200	500	0.72	1.4056	2.3336	0.249718
493	2012	WB	1	2	1	5	1	0	0	0	0	0	1	316.228	447.214	0.16	0.253768	0.00386903	0
494	2012	WB	1	1	1	5	1	0	0	0	0	0	1	316.228	447.214	0.16	0.253768	0.00386903	0
495	2012	WB	1	1	1	3	0	0	0.06	0	0.337836	0	0	200	500	0.72	1.4056	2.3336	0.249718
496	2012	WB	1	1	1	3	0	0	0.06	0	0.337836	0	0	200	500	0.72	1.4056	2.3336	0.249718
497	2012	WB	1	1	1	3	0	0	0.06	0	0.337836	0	0	200	500	0.72	1.4056	2.3336	0.249718
498	2012	WB	1	2	2	3	0	0	0.06	0	0.337836	0	0	200	500	0.72	1.4056	2.3336	0.249718
499	2012	WB	1	1	1	3	0	0	0.06	0	0.337836	0	0	200	500	0.72	1.4056	2.3336	0.249718
500	2012	WB	1	2	2	3	0	0	0.38	0.43	0	0	0.19	360.555	4e-06	0.72	3.06003	2.09934	0.156956
501	2012	WB	1	1	2	3	0	0.506284	0.06	0	0	0	0	100	700	0.72	0.263421	1.48307e-06	0.00150839
502	2012	WB	1	1	2	3	0	0.506284	0.06	0	0	0	0	100	700	0.72	0.263421	1.48307e-06	0.00150839
503	2012	WB	1	1	2	3	0	0	0.06	0	0.337836	0	0	200	500	0.72	1.4056	2.3336	0.249718
504	2012	WB	1	2	1	4	0	0	0	0	0	0	1	943.398	538.516	0.45	0.47693	0.485441	1e-15
505	2012	WB	1	1	1	4	0	0	0	0	0	0	1	943.398	538.516	0.45	0.47693	0.485441	1e-15
506	2012	WB	1	2	2	4	1	0	0	0	0	0	1	943.398	538.516	0.45	0.47693	0.485441	1e-15
507	2012	WB	1	1	2	3	1	0	0.27	0.01	0	0	0.72	360.555	2641.97	0.72	0.211225	0.00199477	0.0473399
508	2012	WB	1	1	1	3	0	0	0.38	0.43	0	0	0.19	360.555	4e-06	0.72	3.06003	2.09934	0.156956
509	2012	WB	1	1	1	3	0	0	0.38	0.43	0	0	0.19	360.555	4e-06	0.72	3.06003	2.09934	0.156956
510	2012	WB	1	2	2	5	1	0	0	1	0	0	0	1300	400	0.16	0.575068	0.0777891	0
511	2012	WB	1	2	2	5	1	0	0	1	0	0	0	300	100	0.16	0.750715	0.1493	0
512	2012	WB	1	1	1	5	1	0	0	0.91	0	0	0.09	781.025	721.11	0.16	0.403164	0.0298239	0
513	2012	WB	1	1	1	5	1	0	0	1	0	0	0	2051.83	806.226	0.16	0.400844	0.0321751	0
514	2012	WB	1	2	1	5	1	0	0	1	0	0	0	1431.78	316.228	0.16	0.619502	0.0933219	0
515	2012	WB	1	2	1	5	1	0	0	1	0	0	0	1431.78	316.228	0.16	0.619502	0.0933219	0
516	2012	WB	1	2	1	4	0	0	0	0.17	0	0	0.83	1421.27	100	0.45	0.803449	2.06063	2e-15
517	2012	WB	1	2	2	4	0	0	0	1	0	0	0	447.214	316.228	0.45	1.26267	14.2788	2e-15
518	2012	WB	1	2	1	4	1	0	0	0.63	0.132978	0	0	360.555	100	0.45	1.14818	20.4133	2e-15
519	2012	WB	1	1	1	4	1	0	0	0.63	0.132978	0	0	360.555	100	0.45	1.14818	20.4133	2e-15
520	2012	WB	1	1	1	4	1	0	0	0.63	0.132978	0	0	360.555	100	0.45	1.14818	20.4133	2e-15
521	2012	WB	1	1	1	4	1	0	0	0.63	0.132978	0	0	360.555	100	0.45	1.14818	20.4133	2e-15
522	2012	WB	1	2	2	2	1	0	0.08	0.62	0.10782	0	0	412.311	509.902	0.61	0.409621	0.148017	2.61375
523	2012	WB	1	1	1	2	1	0	0.08	0.62	0.10782	0	0	412.311	509.902	0.61	0.409621	0.148017	2.61375
524	2012	WB	1	1	1	2	1	0	0.08	0.62	0.10782	0	0	412.311	509.902	0.61	0.409621	0.148017	2.61375
525	2012	WB	1	1	1	2	1	0	0.08	0.62	0.10782	0	0	412.311	509.902	0.61	0.409621	0.148017	2.61375
526	2012	WB	1	2	2	2	0	0	0.08	0.62	0.10782	0	0	412.311	509.902	0.61	0.409621	0.148017	2.61375
527	2012	WB	1	1	2	5	0	0	0	0.32	0	0	0.68	1104.54	921.954	0.16	0.213362	0.0034861	0
528	2012	WB	1	2	2	3	1	0	0	0	0	0	1	1431.78	100	0.72	2.0054	0.485776	0.357415
529	2012	WB	1	2	1	3	1	0	0	0	0	0	1	1431.78	100	0.72	2.0054	0.485776	0.357415
530	2012	WB	1	1	1	3	1	0	0	0.94	0	0	0.06	943.398	100	0.72	4.15952	7.40742	0.357415
531	2012	WB	1	1	1	3	1	0	0	0.94	0	0	0.06	943.398	100	0.72	4.15952	7.40742	0.357415
532	2012	WB	1	2	1	3	1	0	0	0.94	0	0	0.06	943.398	100	0.72	4.15952	7.40742	0.357415
533	2012	WB	1	2	2	3	1	0	0	0.94	0	0	0.06	1077.03	400	0.72	3.1863	3.85944	0.303062
534	2012	WB	1	2	2	3	1	0	0	0.94	0	0	0.06	1077.03	400	0.72	3.1863	3.85944	0.303062
535	2012	WB	1	2	2	3	1	0	0	0.62	0	0	0.38	316.228	223.607	0.72	2.90729	2.23977	0.33393
536	2012	WB	1	2	2	3	1	0	0	0.62	0	0	0.38	316.228	223.607	0.72	2.90729	2.23977	0.33393
537	2012	WB	1	2	2	2	1	0	0	0.1	0	0	0.9	223.607	100	0.61	0.393796	0.0366955	3.93931
538	2012	WB	1	2	1	2	1	0	0	0.1	0	0	0.9	223.607	100	0.61	0.393796	0.0366955	3.93931
539	2012	WB	1	2	2	1	0	0	0.1	0	0.312678	0.03	0	447.214	100	0.48	0.233513	0.302465	0.0384424
540	2012	WB	1	1	1	1	1	0	0	0	0.3594	0	0	707.107	608.276	0.48	0.148659	0.140421	0.0366241
541	2012	WB	1	1	2	1	0	0	0.3	0	0.201264	0	0.14	282.843	1562.05	0.48	0.0637051	0.00564287	0.010839
542	2012	WB	1	2	2	1	1	0	0	0	0	0	1	1414.21	100	0.48	0.233513	0.0316543	0.0484335
543	2012	WB	1	1	1	1	0	0	0	0	0	0	1	1414.21	100	0.48	0.233513	0.0316543	0.0484335
544	2012	WB	1	2	1	1	1	0	0	0	0	0	1	1414.21	100	0.48	0.233513	0.0316543	0.0484335
545	2012	WB	1	1	2	1	0	0	0.84	0.13	0	0	0.03	2140.09	1131.37	0.48	0.103317	0.00490519	0.0039448
546	2012	WB	1	1	2	1	1	0	0.84	0.13	0	0	0.03	2140.09	1131.37	0.48	0.103317	0.00490519	0.0039448
547	2012	WB	1	2	2	1	0	0	0	1	0	0	0	640.312	200	0.48	0.464292	0.462177	0.0458422
548	2012	WB	1	1	1	1	0	0	0	0.89	0	0	0.11	500	141.421	0.48	0.449073	0.381621	0.0473428
549	2012	WB	1	2	1	1	1	0	0	0.89	0	0	0.11	500	141.421	0.48	0.449073	0.381621	0.0473428
550	2012	WB	1	2	1	1	1	0	0	0.89	0	0	0.11	500	141.421	0.48	0.449073	0.381621	0.0473428
551	2012	WB	1	1	1	1	0	0	0	0.89	0	0	0.11	500	141.421	0.48	0.449073	0.381621	0.0473428
552	2012	WB	1	1	1	1	1	0	0	0.89	0	0	0.11	500	141.421	0.48	0.449073	0.381621	0.0473428
553	2012	WB	1	2	1	1	1	0	0.1	0	0.312678	0.03	0	447.214	100	0.48	0.233513	0.302465	0.0384424
554	2012	WB	1	1	2	1	0	0	0	1	0	0	0	2209.07	1565.25	0.48	0.13804	0.0237836	0.0216389
555	2012	WB	1	1	2	1	0	0	0	0.51	0	0	0.49	761.577	632.456	0.48	0.216155	0.0436378	0.0361403
556	2012	WB	1	1	2	2	1	0	1	0	0	0	0	2024.85	1700	0.61	0.0879425	0.000848487	0.16217
557	2012	WB	1	1	2	1	1	0	0	0	0	0	1	2002.5	989.95	0.48	0.105906	0.00457606	0.0296907
558	2012	WB	1	1	2	1	0	0	0	0	0	0	1	2002.5	989.95	0.48	0.105906	0.00457606	0.0296907
559	2012	WB	1	1	1	1	0	0	0	0.01	0	0	0.99	824.621	100	0.48	0.235333	0.0325852	0.0484335
560	2012	WB	1	2	1	1	0	0	0	0.89	0	0	0.11	500	141.421	0.48	0.449073	0.381621	0.0473428
561	2012	WB	1	1	1	2	1	0	0.58	0.38	0	0	0.04	538.516	100	0.61	0.489383	0.0826161	1.0315
562	2012	WB	1	2	1	2	1	0	0.58	0.38	0	0	0.04	538.516	100	0.61	0.489383	0.0826161	1.0315
563	2012	WB	1	2	1	2	0	0	0.58	0.38	0	0	0.04	538.516	100	0.61	0.489383	0.0826161	1.0315
564	2012	WB	1	1	1	2	1	0	0.58	0.38	0	0	0.04	538.516	100	0.61	0.489383	0.0826161	1.0315
565	2012	WB	1	1	1	3	1	0	0	1	0	0	0	1984.94	800	0.72	2.33975	1.92543	0.243225
566	2012	WB	1	2	1	3	1	0	0	1	0	0	0	1984.94	800	0.72	2.33975	1.92543	0.243225
567	2012	WB	1	1	1	3	1	0	0	1	0	0	0	1984.94	800	0.72	2.33975	1.92543	0.243225
568	2012	WB	1	2	2	3	0	0	0.38	0.43	0	0	0.19	360.555	4e-06	0.72	3.06003	2.09934	0.156956
569	2012	WB	1	1	2	3	0	0	0.27	0.01	0	0	0.72	360.555	2641.97	0.72	0.211225	0.00199477	0.0473399
570	2012	WB	1	2	1	3	0	0.506284	0.06	0	0	0	0	100	700	0.72	0.263421	1.48307e-06	0.00150839
571	2006	RD	2	2	1	4	0	0.5386	0	0	0	0	0	1118.03	1044.03	0.45	0.0619253	8.79319e-07	0
572	2006	RD	2	1	2	4	0	0	0	0.69	0	0	0.31	141.421	412.311	0.45	0.911436	4.71838	1e-15
573	2006	RD	2	1	1	4	1	0	0	0.69	0	0	0.31	141.421	412.311	0.45	0.911436	4.71838	1e-15
574	2006	RD	2	1	2	4	0	0	0	1	0	0	0	538.516	316.228	0.45	1.26267	14.2788	2e-15
575	2006	RD	2	2	1	4	0	0	0	0.19	0.172512	0	0.33	854.4	4e-06	0.45	0.891836	9.42714	2e-15
576	2006	RD	2	2	1	4	0	0	0.34	0.37	0	0	0.29	509.902	4e-06	0.45	1.02555	4.57228	1e-15
577	2006	RD	2	1	2	4	1	0	0.34	0.37	0	0	0.29	509.902	4e-06	0.45	1.02555	4.57228	1e-15
578	2006	RD	2	1	2	4	1	0	0.34	0.37	0	0	0.29	509.902	4e-06	0.45	1.02555	4.57228	1e-15
579	2006	RD	2	1	1	4	0	0	0	0.96	0	0	0.04	509.902	100	0.45	1.48334	20.3432	2e-15
580	2006	RD	2	1	2	5	1	0	0	1	0	0	0	2184.03	1253	0.16	0.269518	0.0121858	0
581	2006	RD	2	1	2	5	1	0	0	1	0	0	0	2088.06	1166.19	0.16	0.291126	0.0147157	0
582	2006	RD	2	1	2	5	0	0	0	1	0	0	0	1118.03	100	0.16	0.750715	0.1493	0
583	2006	RD	2	1	2	5	0	0.360862	0.26	0.07	0	0	0	1835.76	500	0.16	0.0879704	1.25436e-06	0
584	2006	RD	2	1	2	5	0	0	0	1	0	0	0	1216.55	282.843	0.16	0.638152	0.100344	0
585	2006	RD	2	1	1	5	0	0	0	1	0	0	0	1216.55	282.843	0.16	0.638152	0.100344	0
586	2006	RD	2	1	1	4	1	0	0	0.84	0.057504	0	0	632.456	4e-06	0.45	1.47699	27.041	2e-15
587	2006	RD	2	1	2	4	0	0	0	0.84	0.057504	0	0	632.456	4e-06	0.45	1.47699	27.041	2e-15
588	2006	RD	2	1	2	4	0	0	0	0.84	0.057504	0	0	632.456	4e-06	0.45	1.47699	27.041	2e-15
589	2006	RD	2	2	1	4	0	0	0	0.84	0.057504	0	0	632.456	4e-06	0.45	1.47699	27.041	2e-15
590	2006	RD	2	2	1	4	1	0	0	1	0	0	0	538.516	316.228	0.45	1.26267	14.2788	2e-15
591	2006	RD	2	1	1	4	0	0	0.33	0	0	0.1	0.57	1931.32	1170.47	0.45	0.272027	0.12294	0
592	2006	RD	2	1	2	4	0	0.156194	0.26	0	0	0	0.45	360.555	200	0.45	0.406002	0.0301173	0
593	2006	RD	2	1	2	4	0	0.156194	0.26	0	0	0	0.45	360.555	200	0.45	0.406002	0.0301173	0
594	2006	RD	2	1	2	4	0	0.156194	0.26	0	0	0	0.45	360.555	200	0.45	0.406002	0.0301173	0
595	2006	RD	2	1	2	4	0	0.156194	0.26	0	0	0	0.45	360.555	200	0.45	0.406002	0.0301173	0
596	2006	RD	2	1	2	4	0	0.156194	0.26	0	0	0	0.45	360.555	200	0.45	0.406002	0.0301173	0
597	2006	RD	2	2	1	4	1	0	0	0.93	0	0	0.07	447.214	223.607	0.45	1.29848	14.2559	2e-15
598	2006	RD	2	1	2	4	1	0	0	0.93	0	0	0.07	447.214	223.607	0.45	1.29848	14.2559	2e-15
599	2006	RD	2	2	1	4	0	0	0	0.93	0	0	0.07	447.214	223.607	0.45	1.29848	14.2559	2e-15
600	2006	RD	2	2	1	4	0	0.064632	0	0	0.154542	0.45	0	2080.87	781.025	0.45	0.317613	0.204154	1e-15
601	2006	RD	2	1	2	4	0	0.45781	0	0.13	0	0	0.02	781.025	5946.43	0.45	0.00111637	1.8646e-10	0
602	2006	RD	2	2	2	4	0	0.45781	0	0.13	0	0	0.02	781.025	5946.43	0.45	0.00111637	1.8646e-10	0
603	2006	RD	2	1	2	5	1	0	0.83	0.17	0	0	0	1004.99	4e-06	0.16	0.43082	0.0167369	0
604	2006	RD	2	1	2	5	0	0.13465	0.75	0	0	0	0	500	100	0.16	0.232021	0.000397268	0
605	2006	RD	2	2	1	5	0	0.05386	0.82	0	0	0.08	0	1131.37	670.82	0.16	0.17742	0.000708062	0
606	2006	RD	2	2	2	5	1	0.355476	0.22	0.01	0	0.11	0	1334.17	0	0.16	0.133032	3.52737e-06	0
607	2006	RD	2	2	2	5	0	0.43088	0.19	0	0	0.01	0	1341.64	316.228	0.16	0.0797539	3.15734e-07	0
608	2006	RD	2	1	2	5	0	0.43088	0.19	0	0	0.01	0	1341.64	316.228	0.16	0.0797539	3.15734e-07	0
609	2006	RD	2	2	1	5	0	0.156194	0.71	0	0	0	0	728.011	141.421	0.16	0.209837	0.00022356	0
610	2006	RD	2	2	2	1	0	0	0	0.43	0	0.28	0.29	300	1029.56	0.48	0.142749	0.0146006	0.029051
611	2006	RD	2	1	2	2	0	0	0.43	0	0.204858	0	0	1200	2282.54	0.61	0.052411	0.0010497	0.439309
612	2006	RD	2	1	2	3	0	0	0.4	0.6	0	0	0	1208.3	100	0.72	3.19478	2.76497	0.14185
613	2006	RD	2	1	2	2	0	0	0	0.74	0.039534	0.15	0	412.311	1166.19	0.61	0.250957	0.0307523	2.19183
614	2006	RD	2	1	2	4	1	0	0.91	0.09	0	0	0	223.607	141.421	0.45	0.727798	1.4935	0
615	2006	RD	2	1	1	4	0	0	0	0	0.3594	0	0	860.233	200	0.45	0.644276	13.5627	2e-15
616	2006	RD	2	2	1	4	0	0	0	0	0.3594	0	0	860.233	200	0.45	0.644276	13.5627	2e-15
617	2006	RD	2	2	2	3	0	0	0.17	0.83	0	0	0	1360.15	141.421	0.72	3.68115	4.92164	0.23589
618	2006	RD	2	2	2	3	1	0	0.17	0.83	0	0	0	1360.15	141.421	0.72	3.68115	4.92164	0.23589
619	2006	RD	2	2	2	4	0	0.473968	0	0	0.043128	0	0	640.312	5015.97	0.45	0.00219919	9.1704e-10	0
620	2006	RD	2	2	2	3	0	0	0	0	0.3594	0	0	538.516	4617.36	0.72	0.0362379	0.000354514	0.0298125
621	2006	RD	2	2	2	4	0	0	0.33	0	0	0.1	0.57	1931.32	1170.47	0.45	0.272027	0.12294	0
622	2006	RD	2	2	2	4	0	0	0.33	0	0	0.1	0.57	1931.32	1170.47	0.45	0.272027	0.12294	0
623	2006	RD	2	2	2	4	0	0	0	0	0.3594	0	0	1303.84	1063.01	0.45	0.299278	2.07887	1e-15
624	2006	RD	2	2	1	4	0	0	0	0	0.3594	0	0	1303.84	1063.01	0.45	0.299278	2.07887	1e-15
625	2006	RD	2	2	2	4	0	0	0	0	0.3594	0	0	1303.84	1063.01	0.45	0.299278	2.07887	1e-15
626	2006	RD	2	2	2	3	1	0.371634	0.1	0.13	0.028752	0	0	538.516	1334.17	0.72	0.246977	1.38876e-05	0.00366755
627	2006	RD	2	2	2	5	1	0.204668	0	0.62	0	0	0	316.228	412.311	0.16	0.231261	0.000251372	0
628	2006	RD	2	2	1	5	1	0.204668	0	0.62	0	0	0	316.228	412.311	0.16	0.231261	0.000251372	0
629	2006	RD	2	2	2	5	0	0.204668	0	0.62	0	0	0	316.228	412.311	0.16	0.231261	0.000251372	0
630	2006	RD	2	1	2	5	1	0	0	1	0	0	0	2000	1000	0.16	0.337448	0.0211171	0
631	2006	RD	2	1	2	5	1	0.220826	0.59	0	0	0	0	1708.8	806.226	0.16	0.0960245	1.23073e-05	0
632	2006	RD	2	1	1	5	1	0.24237	0.55	0	0	0	0	1640.12	800	0.16	0.0905989	7.68143e-06	0
633	2007	RD	2	1	2	5	1	0	0	1	0	0	0	728.011	200	0.16	0.686894	0.120138	0
634	2007	RD	2	1	2	5	0	0	0	1	0	0	0	608.276	100	0.16	0.750715	0.1493	0
635	2007	RD	2	2	2	5	0	0	0	1	0	0	0	1253	316.228	0.16	0.619502	0.0933219	0
636	2007	RD	2	2	1	5	1	0	0	1	0	0	0	1253	316.228	0.16	0.619502	0.0933219	0
637	2007	RD	2	2	2	5	0	0	0	1	0	0	0	1253	316.228	0.16	0.619502	0.0933219	0
638	2007	RD	2	1	2	5	0	0	0	0.91	0	0	0.09	781.025	721.11	0.16	0.403164	0.0298239	0
639	2007	RD	2	2	1	5	0	0.387792	0	0.15	0	0.13	0	1581.14	360.555	0.16	0.0978432	1.16812e-06	0
640	2007	RD	2	2	2	5	1	0.387792	0	0.15	0	0.13	0	1581.14	360.555	0.16	0.0978432	1.16812e-06	0
641	2007	RD	2	2	2	5	0	0.016158	0.75	0.22	0	0	0	509.902	316.228	0.16	0.322393	0.00676405	0
642	2007	RD	2	2	2	5	0	0	0	1	0	0	0	360.555	100	0.16	0.750715	0.1493	0
643	2007	RD	2	2	2	5	0	0.016158	0.75	0.22	0	0	0	509.902	316.228	0.16	0.322393	0.00676405	0
644	2007	RD	2	1	2	1	0	0	0.99	0	0	0	0.01	632.456	2343.07	0.48	0.0318283	0.000241769	0.00143271
645	2007	RD	2	1	2	5	1	0	0	1	0	0	0	1140.18	223.607	0.16	0.672637	0.11413	0
646	2007	RD	2	2	1	5	1	0.183124	0	0.58	0	0.08	0	1360.15	100	0.16	0.315346	0.000716676	0
647	2007	RD	2	1	2	5	0	0.102334	0	0.81	0	0	0	1910.5	921.954	0.16	0.230615	0.00144146	0
648	2007	RD	2	1	2	3	1	0.5386	0	0	0	0	0	400	948.683	0.72	0.191956	4.17407e-07	0.00109836
649	2007	RD	2	2	2	3	0	0.5386	0	0	0	0	0	400	948.683	0.72	0.191956	4.17407e-07	0.00109836
650	2007	RD	2	2	2	1	0	0	0	0.15	0.30549	0	0	824.621	0	0.48	0.286719	0.551233	0.0511713
651	2007	RD	2	1	2	2	0	0.02693	0.95	0	0	0	0	500	565.685	0.61	0.222485	0.00544472	0.260334
652	2007	RD	2	1	1	2	0	0.02693	0.95	0	0	0	0	500	565.685	0.61	0.222485	0.00544472	0.260334
653	2007	RD	2	1	2	3	0	0	0.89	0	0	0	0.11	400	4e-06	0.72	2.19173	0.603694	0.0483128
654	2007	RD	2	2	2	3	0	0.360862	0	0	0	0.33	0	223.607	2158.7	0.72	0.110794	1.64416e-06	0.0032659
655	2007	RD	2	2	2	3	0	0.360862	0	0	0	0.33	0	223.607	2158.7	0.72	0.110794	1.64416e-06	0.0032659
656	2007	RD	2	1	2	3	0	0	0.36	0.64	0	0	0	282.843	4e-06	0.72	3.60171	3.85852	0.164378
657	2007	RD	2	1	2	3	0	0	0.36	0.64	0	0	0	282.843	4e-06	0.72	3.60171	3.85852	0.164378
658	2007	RD	2	2	2	1	0	0	0.35	0	0.132978	0.28	0	781.025	1300	0.48	0.0804058	0.00609184	0.0111533
659	2007	RD	2	1	2	5	0	0	0	1	0	0	0	632.456	424.264	0.16	0.562803	0.0737935	0
660	2007	RD	2	1	2	5	0	0	0	1	0	0	0	632.456	424.264	0.16	0.562803	0.0737935	0
661	2007	RD	2	1	2	1	0	0	0	0	0.104226	0.71	0	1044.03	4e-06	0.48	0.255209	0.0834759	0.0511713
662	2007	RD	2	1	2	1	0	0	0	0	0.337836	0.06	0	400	1972.31	0.48	0.0442461	0.00620078	0.0172992
663	2007	RD	2	1	2	1	0	0	0	0	0.337836	0.06	0	400	1972.31	0.48	0.0442461	0.00620078	0.0172992
664	2007	RD	2	2	2	1	0	0	0	0	0.118602	0.67	0	1236.93	100	0.48	0.233513	0.0745159	0.0484335
665	2007	RD	2	2	2	1	0	0	0	0.67	0	0.33	0	223.607	1000	0.48	0.176554	0.0312157	0.0295271
666	2010	RD	2	2	2	5	0	0	0	1	0	0	0	1513.27	200	0.16	0.686894	0.120138	0
667	2010	RD	2	2	1	5	0	0	0	1	0	0	0	1513.27	200	0.16	0.686894	0.120138	0
668	2010	RD	2	1	2	5	1	0	0	0.85	0	0	0.15	538.516	223.607	0.16	0.598716	0.0738901	0
669	2010	RD	2	1	2	5	1	0	0	1	0	0	0	300	921.954	0.16	0.361677	0.0250204	0
670	2010	RD	2	1	2	1	0	0	0.64	0	0.129384	0	0	583.095	500	0.48	0.16367	0.0337697	0.00886079
671	2010	RD	2	1	2	4	0	0	1	0	0	0	0	424.264	100	0.45	0.704137	1.25896	0
672	2010	RD	2	1	2	4	1	0	0	0.55	0	0	0.45	360.555	316.228	0.45	0.890453	3.87481	2e-15
673	2010	RD	2	2	2	4	1	0	0	0	0	0	1	943.398	800	0.45	0.378059	0.275009	1e-15
674	2010	RD	2	1	2	5	1	0.13465	0.75	0	0	0	0	500	100	0.16	0.232021	0.000397268	0
675	2010	RD	2	1	2	4	0	0	0	0.97	0	0	0.03	1140.18	1400	0.45	0.470978	1.24181	1e-15
676	2010	RD	2	1	2	5	1	0.43088	0.19	0	0	0.01	0	1341.64	316.228	0.16	0.0797539	3.15734e-07	0
677	2010	RD	2	1	2	4	1	0	0	0	0.3594	0	0	1303.84	1063.01	0.45	0.299278	2.07887	1e-15
678	2010	RD	2	1	2	5	1	0	0	1	0	0	0	2088.06	1166.19	0.16	0.291126	0.0147157	0
679	2010	RD	2	2	2	1	0	0	0.41	0	0	0.54	0.05	2195.45	2024.85	0.48	0.0422282	0.000482779	0.00651782
680	2010	RD	2	2	1	1	0	0	0.41	0	0	0.54	0.05	2195.45	2024.85	0.48	0.0422282	0.000482779	0.00651782
681	2010	RD	2	2	2	1	0	0	0.65	0	0.021564	0.29	0	200	223.607	0.48	0.209227	0.0282732	0.0100796
682	2010	RD	2	1	2	1	0	0	0.65	0	0.021564	0.29	0	200	223.607	0.48	0.209227	0.0282732	0.0100796
683	2010	RD	2	1	2	2	1	0	0.81	0.14	0	0	0.05	412.311	360.555	0.61	0.322268	0.023391	0.525383
684	2010	RD	2	2	2	4	0	0	0	0	0	0	0.19	1360.15	1603.12	0.45	0.185213	0.0480125	1e-15
685	2010	RD	2	2	2	3	0	0	0	1	0	0	0	200	223.607	0.72	3.90457	6.738	0.33393
686	2010	RD	2	1	1	3	1	0	0.01	0.77	0	0	0.22	1565.25	100	0.72	3.64537	4.52562	0.349253
687	2010	RD	2	2	2	3	1	0	0.01	0.77	0	0	0.22	1565.25	100	0.72	3.64537	4.52562	0.349253
688	2010	RD	2	1	2	4	0	0	0	0	0	0	1	670.82	500	0.45	0.493533	0.527824	1e-15
689	2010	RD	2	2	2	4	0	0	0	0	0	0	1	1421.27	1081.67	0.45	0.29436	0.149111	1e-15
690	2010	RD	2	2	2	4	1	0	0	0	0	0	1	921.954	900	0.45	0.345919	0.221292	1e-15
691	2010	RD	2	2	2	4	0	0	0	0	0	0	1	1077.03	632.456	0.45	0.43874	0.395801	1e-15
692	2010	RD	2	2	2	4	1	0	0	0	0	0	1	1077.03	632.456	0.45	0.43874	0.395801	1e-15
693	2010	RD	2	1	2	4	1	0	0	0	0	0	1	640.312	400	0.45	0.539388	0.655949	1e-15
694	2010	RD	2	2	2	4	0	0	0	0	0	0	1	854.4	424.264	0.45	0.527885	0.622256	1e-15
695	2011	RD	2	2	2	2	1	0	1	0	0	0	0	223.607	500	0.61	0.255401	0.0115137	0.313716
696	2011	RD	2	1	2	5	1	0	0	1	0	0	0	100	781.025	0.16	0.40992	0.0339863	0
697	2011	RD	2	1	1	5	1	0.08079	0	0.85	0	0	0	905.539	100	0.16	0.526242	0.0156861	0
698	2011	RD	2	1	2	5	1	0	0	1	0	0	0	100	781.025	0.16	0.40992	0.0339863	0
699	2011	RD	2	2	2	5	1	0	0	0	0	0	1	1000	984.886	0.16	0.157389	0.00120266	0
700	2011	RD	2	1	2	5	1	0	0	0.9	0	0.1	0	1431.78	141.421	0.16	0.669554	0.102115	0
701	2011	RD	2	2	2	2	0	0	0.46	0	0.032346	0.45	0	608.276	316.228	0.61	0.300699	0.0216802	1.20848
702	2011	RD	2	2	2	3	1	0	1	0	0	0	0	1280.62	223.607	0.72	1.79683	0.371343	0.0331356
703	2011	RD	2	1	1	3	0	0	1	0	0	0	0	1280.62	223.607	0.72	1.79683	0.371343	0.0331356
704	2011	RD	2	1	2	3	1	0	0.38	0.43	0	0	0.19	360.555	4e-06	0.72	3.06003	2.09934	0.156956
705	2011	RD	2	1	2	2	1	0	0.44	0.56	0	0	0	200	360.555	0.61	0.446462	0.0790182	1.23515
706	2011	RD	2	1	2	2	1	0	0.44	0.56	0	0	0	200	360.555	0.61	0.446462	0.0790182	1.23515
707	2011	RD	2	1	2	4	1	0	0	0.99	0.003594	0	0	2126.03	565.685	0.45	1.00384	8.2781	1e-15
708	2011	RD	2	1	2	4	0	0	0.39	0	0.176106	0.12	0	141.421	3820.99	0.45	0.0258166	0.00138102	0
709	2011	RD	2	1	2	5	0	0	0	0.9	0	0.1	0	1431.78	141.421	0.16	0.669554	0.102115	0
710	2011	RD	2	1	2	5	0	0	0	0.29	0	0	0.06	2282.54	1486.61	0.16	0.126221	0.000936814	0
711	2011	RD	2	2	2	5	0	0	0	0.29	0	0	0.06	2282.54	1486.61	0.16	0.126221	0.000936814	0
712	2011	RD	2	2	1	5	1	0	0	1	0	0	0	1513.27	200	0.16	0.686894	0.120138	0
713	2011	RD	2	1	2	5	1	0	0	1	0	0	0	1513.27	200	0.16	0.686894	0.120138	0
714	2011	RD	2	1	2	4	1	0	0.39	0	0.176106	0.12	0	141.421	3820.99	0.45	0.0258166	0.00138102	0
715	2011	RD	2	2	2	4	0	0	0.39	0	0.176106	0.12	0	141.421	3820.99	0.45	0.0258166	0.00138102	0
716	2011	RD	2	1	2	4	0	0	0.39	0	0.176106	0.12	0	141.421	3820.99	0.45	0.0258166	0.00138102	0
717	2011	RD	2	1	2	4	0	0	0.18	0.56	0	0	0.26	1702.94	447.214	0.45	0.798804	3.00063	1e-15
718	2011	RD	2	1	2	4	0	0	0.18	0.56	0	0	0.26	1702.94	447.214	0.45	0.798804	3.00063	1e-15
719	2011	RD	2	2	2	4	0	0	0.39	0	0.176106	0.12	0	141.421	3820.99	0.45	0.0258166	0.00138102	0
720	2011	RD	2	2	2	4	1	0	0.39	0	0.176106	0.12	0	141.421	3820.99	0.45	0.0258166	0.00138102	0
721	2011	RD	2	2	1	4	0	0	0	0.95	0.003594	0	0.04	860.233	100	0.45	1.47187	20.2814	2e-15
722	2011	RD	2	1	2	4	1	0	0	0.19	0.10782	0	0.51	761.577	0	0.45	0.891836	5.90978	2e-15
723	2011	RD	2	2	1	4	0	0.301616	0	0.44	0	0	0	984.886	943.398	0.45	0.191991	0.000811942	0
724	2011	RD	2	2	2	4	1	0	0	0	0	0	1	824.621	200	0.45	0.644276	1.01305	2e-15
725	2011	RD	2	1	2	4	0	0	0	0.17	0	0	0.83	1421.27	100	0.45	0.803449	2.06063	2e-15
726	2011	RD	2	2	1	1	0	0	0	0	0.3594	0	0	538.516	1838.48	0.48	0.0498326	0.00969081	0.0186203
727	2011	RD	2	2	2	1	1	0	0	0	0.3594	0	0	538.516	1838.48	0.48	0.0498326	0.00969081	0.0186203
728	2011	RD	2	1	2	1	1	0	0	0	0.3594	0	0	670.82	4e-06	0.48	0.255209	0.526659	0.0511713
729	2011	RD	2	2	2	1	0	0	0.46	0	0.194076	0	0	905.539	1780.45	0.48	0.0524692	0.00333302	0.00664198
730	2011	RD	2	1	2	1	1	0	0	0	0.3594	0	0	100	100	0.48	0.233513	0.423788	0.0484335
731	2012	RD	2	1	1	5	0	0	0	0.9	0	0.1	0	1431.78	141.421	0.16	0.669554	0.102115	0
732	2012	RD	2	2	1	5	0	0	0	0.9	0	0.1	0	1431.78	141.421	0.16	0.669554	0.102115	0
733	2012	RD	2	2	2	3	1	0	0	0.96	0	0	0.04	1100	583.095	0.72	2.7503	2.74722	0.274036
734	2012	RD	2	1	2	5	1	0	0	1	0	0	0	100	781.025	0.16	0.40992	0.0339863	0
735	2012	RD	2	1	2	5	1	0	0	0.99	0	0.01	0	1612.45	223.607	0.16	0.667437	0.11087	0
736	2012	RD	2	2	2	5	1	0	0	0.99	0	0.01	0	1612.45	223.607	0.16	0.667437	0.11087	0
737	2012	RD	2	2	2	5	1	0	0	0.99	0	0.01	0	1612.45	223.607	0.16	0.667437	0.11087	0
738	2012	RD	2	2	2	5	0	0	0	1	0	0	0	360.555	100	0.16	0.750715	0.1493	0
739	2012	RD	2	1	2	4	1	0	0	0.95	0.003594	0	0.04	860.233	100	0.45	1.47187	20.2814	2e-15
740	2012	RD	2	1	2	4	0	0	0	0.95	0.003594	0	0.04	860.233	100	0.45	1.47187	20.2814	2e-15
741	2012	RD	2	1	2	4	0	0	0	0.19	0.10782	0	0.51	761.577	0	0.45	0.891836	5.90978	2e-15
742	2012	RD	2	1	2	2	0	0.102334	0.81	0	0	0	0	781.025	100	0.61	0.269261	0.00274416	0.220721
743	2012	RD	2	2	2	4	0	0.301616	0	0.44	0	0	0	984.886	943.398	0.45	0.191991	0.000811942	0
744	2012	RD	2	1	2	2	1	0	0	0.09	0.327054	0	0	316.228	2765.86	0.61	0.036582	0.00115153	0.909484
745	2012	RD	2	2	2	2	0	0	0	0.09	0.327054	0	0	316.228	2765.86	0.61	0.036582	0.00115153	0.909484
746	2012	RD	2	2	2	3	1	0	0.12	0.64	0	0	0.24	894.427	141.421	0.72	3.17644	2.83757	0.264776
747	2012	RD	2	1	2	5	0	0	0	1	0	0	0	1216.55	282.843	0.16	0.638152	0.100344	0
748	2012	RD	2	2	2	5	1	0	0	1	0	0	0	2061.55	632.456	0.16	0.467762	0.0469381	0
749	2012	RD	2	1	2	5	0	0	0	1	0	0	0	1029.56	509.902	0.16	0.52157	0.0612621	0
750	2012	RD	2	2	2	4	0	0	0	0	0.3594	0	0	1303.84	1063.01	0.45	0.299278	2.07887	1e-15
751	2012	RD	2	2	2	1	0	0	0	0	0.348618	0.03	0	948.683	0	0.48	0.255209	0.487223	0.0511713
752	2012	RD	2	2	2	1	0	0	0.3	0	0.201264	0	0.14	282.843	1562.05	0.48	0.0637051	0.00564287	0.010839
753	2012	RD	2	1	2	1	0	0	0	0.11	0.115008	0	0.57	905.539	100	0.48	0.254325	0.0998723	0.0484335
754	2012	RD	2	2	2	1	0	0	0	0	0	0	1	1414.21	100	0.48	0.233513	0.0316543	0.0484335
755	2012	RD	2	1	2	1	0	0	0	0	0.050316	0.34	0.52	700	100	0.48	0.233513	0.0455169	0.0484335
756	2012	RD	2	2	2	1	0	0	0	0	0.3594	0	0	500	4e-06	0.48	0.255209	0.526659	0.0511713
757	2012	RD	2	1	2	1	0	0	0	0.11	0.230016	0	0.25	316.228	4e-06	0.48	0.277955	0.284692	0.0511713
758	2012	RD	2	1	1	1	0	0	0.97	0	0	0	0.03	1200	1100	0.48	0.0960413	0.00360268	0.00297221
759	2012	RD	2	2	1	1	0	0	1	0	0	0	0	1403.57	1303.84	0.48	0.0801319	0.00231334	0.00247914
760	2012	RD	2	2	2	1	0	0	0.02	0	0	0	0.98	1503.33	1400	0.48	0.0735702	0.00187708	0.0226272
761	2006	FD	3	1	1	4	1	0	0	1	0	0	0	538.516	316.228	0.45	1.26267	14.2788	2e-15
762	2006	FD	3	2	1	4	1	0	0	1	0	0	0	538.516	316.228	0.45	1.26267	14.2788	2e-15
763	2006	FD	3	2	2	4	0	0	0	1	0	0	0	538.516	316.228	0.45	1.26267	14.2788	2e-15
764	2006	FD	3	2	1	4	0	0	0	1	0	0	0	538.516	316.228	0.45	1.26267	14.2788	2e-15
765	2006	FD	3	2	2	4	0	0	0	1	0	0	0	538.516	316.228	0.45	1.26267	14.2788	2e-15
766	2006	FD	3	2	2	4	0	0	0	1	0	0	0	538.516	316.228	0.45	1.26267	14.2788	2e-15
767	2006	FD	3	1	1	4	0	0	0	1	0	0	0	538.516	316.228	0.45	1.26267	14.2788	2e-15
768	2006	FD	3	1	1	4	0	0	0	1	0	0	0	538.516	316.228	0.45	1.26267	14.2788	2e-15
769	2006	FD	3	2	1	4	0	0	0	1	0	0	0	538.516	316.228	0.45	1.26267	14.2788	2e-15
770	2006	FD	3	2	2	4	1	0	0	1	0	0	0	538.516	316.228	0.45	1.26267	14.2788	2e-15
771	2007	FD	3	2	1	1	0	0	0	0	0.30549	0.15	0	707.107	1664.33	0.48	0.0581713	0.00958767	0.0204915
772	2006	FD	3	2	1	4	0	0	0	1	0	0	0	538.516	316.228	0.45	1.26267	14.2788	2e-15
773	2006	FD	3	2	2	4	0	0	0	1	0	0	0	538.516	316.228	0.45	1.26267	14.2788	2e-15
774	2006	FD	3	1	1	4	0	0	0	0	0.3594	0	0	921.954	300	0.45	0.589504	10.9136	2e-15
775	2006	FD	3	1	1	5	0	0	0	1	0	0	0	1216.55	282.843	0.16	0.638152	0.100344	0
776	2006	FD	3	1	2	5	0	0	0	1	0	0	0	1969.77	583.095	0.16	0.488732	0.0522531	0
777	2006	FD	3	1	1	5	1	0	0	1	0	0	0	360.555	282.843	0.16	0.638152	0.100344	0
778	2006	FD	3	1	1	5	0	0	0	1	0	0	0	360.555	282.843	0.16	0.638152	0.100344	0
779	2006	FD	3	1	1	5	0	0	0	1	0	0	0	2256.1	1300	0.16	0.258494	0.0110025	0
780	2006	FD	3	2	1	5	0	0	0	1	0	0	0	728.011	360.555	0.16	0.595578	0.0847514	0
781	2006	FD	3	2	2	5	0	0	0	1	0	0	0	728.011	360.555	0.16	0.595578	0.0847514	0
782	2006	FD	3	2	1	5	0	0	0	1	0	0	0	412.311	921.954	0.16	0.361677	0.0250204	0
783	2006	FD	3	2	1	5	0	0	0	1	0	0	0	412.311	921.954	0.16	0.361677	0.0250204	0
784	2006	FD	3	1	2	4	0	0	0	0.87	0	0	0.13	583.095	424.264	0.45	1.03702	7.74617	1e-15
785	2006	FD	3	1	1	4	0	0	0	0.87	0	0	0.13	583.095	424.264	0.45	1.03702	7.74617	1e-15
786	2006	FD	3	2	1	4	1	0	0	0	0	0	1	824.621	200	0.45	0.644276	1.01305	2e-15
787	2006	FD	3	2	1	4	0	0	0	0	0	0	1	824.621	200	0.45	0.644276	1.01305	2e-15
788	2006	FD	3	2	1	4	0	0	0	0.17	0	0	0.83	1421.27	100	0.45	0.803449	2.06063	2e-15
789	2006	FD	3	2	1	5	0	0	0	1	0	0	0	1077.03	200	0.16	0.686894	0.120138	0
790	2006	FD	3	1	1	5	1	0	0	1	0	0	0	1077.03	200	0.16	0.686894	0.120138	0
791	2006	FD	3	2	2	5	0	0.08079	0	0.85	0	0	0	905.539	100	0.16	0.526242	0.0156861	0
792	2006	FD	3	2	1	5	0	0	0	1	0	0	0	608.276	360.555	0.16	0.595578	0.0847514	0
793	2006	FD	3	2	1	5	1	0	0	1	0	0	0	608.276	360.555	0.16	0.595578	0.0847514	0
794	2006	FD	3	2	1	5	0	0	0	0.63	0	0	0.37	300	538.516	0.16	0.381555	0.0196991	0
795	2006	FD	3	2	1	5	0	0	0	1	0	0	0	1627.88	670.82	0.16	0.452087	0.0431833	0
796	2006	FD	3	2	1	5	0	0	0	1	0	0	0	1627.88	670.82	0.16	0.452087	0.0431833	0
797	2006	FD	3	2	1	5	0	0.360862	0.33	0	0	0	0	509.902	360.555	0.16	0.0943078	1.3865e-06	0
798	2006	FD	3	1	2	5	0	0.204668	0	0.62	0	0	0	316.228	412.311	0.16	0.231261	0.000251372	0
799	2007	FD	3	1	2	4	1	0	0.33	0	0	0.1	0.57	1931.32	1170.47	0.45	0.272027	0.12294	0
800	2006	FD	3	2	1	1	0	0	0	0	0.3594	0	0	943.398	223.607	0.48	0.209227	0.323957	0.045251
801	2006	FD	3	2	2	1	0	0	0	0	0.3594	0	0	943.398	223.607	0.48	0.209227	0.323957	0.045251
802	2006	FD	3	1	1	1	0	0	0	0	0.3594	0	0	943.398	223.607	0.48	0.209227	0.323957	0.045251
803	2006	FD	3	1	2	1	0	0	0	0.81	0.068286	0	0	424.264	4e-06	0.48	0.478541	0.673724	0.0511713
804	2006	FD	3	1	1	1	0	0	0	0.81	0.068286	0	0	424.264	4e-06	0.48	0.478541	0.673724	0.0511713
805	2006	FD	3	2	2	3	0	0	0	0.96	0	0	0.04	1208.3	4e-06	0.72	4.6171	9.7549	0.377619
806	2006	FD	3	1	1	3	0	0	0	0.96	0	0	0.04	1208.3	4e-06	0.72	4.6171	9.7549	0.377619
807	2006	FD	3	1	1	3	0	0	0	0.48	0	0	0.52	316.228	412.311	0.72	2.2054	0.990553	0.301017
808	2006	FD	3	1	1	3	0	0	0	0.48	0	0	0.52	316.228	412.311	0.72	2.2054	0.990553	0.301017
809	2006	FD	3	1	2	4	0	0	1	0	0	0	0	200	141.421	0.45	0.678695	1.15058	0
810	2006	FD	3	1	1	4	1	0	1	0	0	0	0	200	141.421	0.45	0.678695	1.15058	0
811	2006	FD	3	1	2	4	0	0	1	0	0	0	0	200	141.421	0.45	0.678695	1.15058	0
812	2006	FD	3	2	1	3	0	0	0	0.62	0	0	0.38	316.228	223.607	0.72	2.90729	2.23977	0.33393
813	2006	FD	3	1	1	3	0	0	0	0.62	0	0	0.38	316.228	223.607	0.72	2.90729	2.23977	0.33393
814	2006	FD	3	1	1	4	1	0	0	0	0	0	1	1345.36	1513.27	0.45	0.200604	0.058365	1e-15
815	2006	FD	3	1	2	4	0	0	1	0	0	0	0	200	141.421	0.45	0.678695	1.15058	0
816	2006	FD	3	2	1	3	0	0	0	0	0	0	1	1253	141.421	0.72	1.93294	0.443958	0.349367
817	2006	FD	3	1	2	2	0	0	0	0	0.14376	0.6	0	509.902	100	0.61	0.364388	0.0775217	3.93931
818	2006	FD	3	2	1	5	0	0	0	1	0	0	0	2000	1000	0.16	0.337448	0.0211171	0
819	2006	FD	3	2	2	5	0	0	0	1	0	0	0	2000	1000	0.16	0.337448	0.0211171	0
820	2006	FD	3	2	1	5	1	0	0	1	0	0	0	2000	1000	0.16	0.337448	0.0211171	0
821	2006	FD	3	2	1	5	1	0	0	1	0	0	0	2000	1000	0.16	0.337448	0.0211171	0
822	2006	FD	3	2	1	5	0	0	0	1	0	0	0	2000	1000	0.16	0.337448	0.0211171	0
823	2006	FD	3	1	2	2	0	0	1	0	0	0	0	223.607	500	0.61	0.255401	0.0115137	0.313716
824	2006	FD	3	1	2	2	0	0	1	0	0	0	0	223.607	500	0.61	0.255401	0.0115137	0.313716
825	2006	FD	3	1	1	4	1	0	0.27	0.73	0	0	0	360.555	4e-06	0.45	1.35613	12.9803	1e-15
826	2006	FD	3	1	2	4	0	0	0	0	0	0	1	860.233	721.11	0.45	0.405508	0.32644	1e-15
827	2006	FD	3	1	2	4	0	0	0	0	0	0	1	860.233	721.11	0.45	0.405508	0.32644	1e-15
828	2006	FD	3	1	2	5	0	0	0	1	0	0	0	1300	400	0.16	0.575068	0.0777891	0
829	2006	FD	3	1	2	5	1	0	0	1	0	0	0	1300	400	0.16	0.575068	0.0777891	0
830	2007	FD	3	2	1	4	0	0.048474	0.46	0.45	0	0	0	223.607	100	0.45	0.865165	1.55816	0
831	2007	FD	3	2	1	4	1	0	0	0.94	0	0	0.06	316.228	200	0.45	1.33633	15.4476	2e-15
832	2007	FD	3	2	1	4	0	0	0	0.94	0	0	0.06	316.228	200	0.45	1.33633	15.4476	2e-15
833	2007	FD	3	2	2	4	0	0	0	0	0	0	1	800	700	0.45	0.413186	0.341765	1e-15
834	2007	FD	3	1	2	5	0	0	0	1	0	0	0	300	100	0.16	0.750715	0.1493	0
835	2007	FD	3	1	2	5	1	0	0	0.91	0	0	0.09	781.025	721.11	0.16	0.403164	0.0298239	0
836	2007	FD	3	1	2	5	1	0	0	1	0	0	0	2051.83	806.226	0.16	0.400844	0.0321751	0
837	2007	FD	3	1	1	4	0	0.382406	0.06	0	0	0	0.23	223.607	100	0.45	0.227337	0.000230115	0
838	2007	FD	3	2	1	3	0	0	0	1	0	0	0	781.025	100	0.72	4.3578	8.81439	0.357415
839	2007	FD	3	1	1	1	0	0	0	0	0.3594	0	0	500	707.107	0.48	0.136162	0.113281	0.0346869
840	2007	FD	3	2	1	4	0	0	0	0.6	0	0	0.4	500	632.456	0.45	0.698951	2.25284	1e-15
841	2007	FD	3	2	2	1	0	0	0	0	0.3594	0	0	806.226	360.555	0.48	0.185257	0.240566	0.0419685
842	2007	FD	3	2	1	1	0	0	0	0	0.3594	0	0	806.226	360.555	0.48	0.185257	0.240566	0.0419685
843	2007	FD	3	2	1	1	0	0	0	0	0.3594	0	0	806.226	360.555	0.48	0.185257	0.240566	0.0419685
844	2007	FD	3	2	1	1	0	0	0	0	0.283926	0	0.21	282.843	100	0.48	0.233513	0.245775	0.0484335
845	2007	FD	3	1	2	1	0	0	0	0.37	0.226422	0	0	360.555	900	0.48	0.152877	0.0833599	0.0311961
846	2007	FD	3	1	2	1	0	0	0	0.37	0.226422	0	0	360.555	900	0.48	0.152877	0.0833599	0.0311961
847	2007	FD	3	1	2	2	1	0	0.27	0.61	0	0.06	0.06	509.902	0	0.61	0.639381	0.199968	2.23046
848	2007	FD	3	1	2	2	0	0	1	0	0	0	0	282.843	500	0.61	0.255401	0.0115137	0.313716
849	2007	FD	3	1	2	1	0	0	0.1	0	0.312678	0.03	0	447.214	100	0.48	0.233513	0.302465	0.0384424
850	2007	FD	3	1	2	5	0	0	0	1	0	0	0	1431.78	316.228	0.16	0.619502	0.0933219	0
851	2007	FD	3	1	1	4	1	0	0	1	0	0	0	600	200	0.45	1.40003	18.3818	2e-15
852	2007	FD	3	1	1	5	1	0	0	1	0	0	0	1900	141.421	0.16	0.72359	0.136448	0
853	2007	FD	3	1	1	5	0	0	0	1	0	0	0	1077.03	781.025	0.16	0.40992	0.0339863	0
854	2007	FD	3	1	2	5	1	0	0	1	0	0	0	1077.03	781.025	0.16	0.40992	0.0339863	0
855	2007	FD	3	1	1	5	0	0	0	1	0	0	0	141.421	100	0.16	0.750715	0.1493	0
856	2007	FD	3	1	2	5	0	0	0	1	0	0	0	2051.83	670.82	0.16	0.452087	0.0431833	0
857	2007	FD	3	1	1	5	1	0	0	1	0	0	0	2051.83	670.82	0.16	0.452087	0.0431833	0
858	2007	FD	3	1	1	4	1	0	0	0.05	0.34143	0	0	806.226	400	0.45	0.560731	8.91636	1e-15
859	2007	FD	3	2	1	3	0	0	0.36	0.64	0	0	0	282.843	4e-06	0.72	3.60171	3.85852	0.164378
860	2007	FD	3	1	2	1	0	0	0	0.93	0.025158	0	0	223.607	400	0.48	0.368151	0.292957	0.0410681
861	2010	FD	3	2	2	5	1	0.064632	0	0.88	0	0	0	1649.24	721.11	0.16	0.325376	0.00638286	0
862	2010	FD	3	2	2	5	1	0.064632	0	0.88	0	0	0	1649.24	721.11	0.16	0.325376	0.00638286	0
863	2010	FD	3	1	2	5	1	0	0	0	0	0	1	894.427	1077.03	0.16	0.145017	0.000984404	0
864	2010	FD	3	1	2	5	0	0	0	1	0	0	0	1603.12	0	0.16	0.820465	0.185542	0
865	2010	FD	3	1	2	1	0	0	0.81	0.16	0	0	0.03	1334.17	824.621	0.48	0.138881	0.0104215	0.00500472
866	2010	FD	3	1	2	1	0	0	0	0.92	0	0.08	0	632.456	0	0.48	0.521191	0.566069	0.0511713
867	2010	FD	3	1	2	1	0	0	0.81	0.16	0	0	0.03	1334.17	824.621	0.48	0.138881	0.0104215	0.00500472
868	2010	FD	3	1	2	1	0	0	0	0.92	0	0.08	0	632.456	0	0.48	0.521191	0.566069	0.0511713
869	2010	FD	3	1	2	1	0	0	0	0.92	0	0.08	0	632.456	0	0.48	0.521191	0.566069	0.0511713
870	2010	FD	3	2	2	1	0	0	0	0	0.244392	0	0.32	223.607	100	0.48	0.233513	0.184756	0.0484335
871	2010	FD	3	2	2	2	0	0	0	0	0.14376	0.6	0	509.902	100	0.61	0.364388	0.0775217	3.93931
872	2010	FD	3	2	2	2	0	0	0	0	0.14376	0.6	0	509.902	100	0.61	0.364388	0.0775217	3.93931
873	2010	FD	3	1	2	4	0	0	0	0.31	0	0	0.69	509.902	854.4	0.45	0.458205	0.600092	1e-15
874	2010	FD	3	2	1	4	0	0	0	0	0	0	1	761.577	700	0.45	0.413186	0.341765	1e-15
875	2010	FD	3	1	2	2	0	0	0	1	0	0	0	509.902	100	0.61	0.791826	0.498303	3.93931
876	2010	FD	3	1	2	2	0	0	0	1	0	0	0	509.902	100	0.61	0.791826	0.498303	3.93931
877	2010	FD	3	1	2	2	1	0	1	0	0	0	0	1700	989.95	0.61	0.165262	0.00397005	0.239626
878	2010	FD	3	1	2	2	0	0	1	0	0	0	0	538.516	200	0.61	0.33341	0.0220982	0.369981
879	2010	FD	3	1	2	2	0	0	1	0	0	0	0	538.516	200	0.61	0.33341	0.0220982	0.369981
880	2010	FD	3	2	2	4	1	0	0	0	0	0	1	1166.19	360.555	0.45	0.558626	0.714658	2e-15
881	2010	FD	3	2	2	4	0	0	0	0.97	0	0	0.03	1140.18	1400	0.45	0.470978	1.24181	1e-15
882	2010	FD	3	2	2	4	1	0	0	0.74	0	0	0.26	200	538.516	0.45	0.846998	4.14588	1e-15
883	2010	FD	3	1	2	4	1	0.382406	0.06	0	0	0	0.23	223.607	100	0.45	0.227337	0.000230115	0
884	2010	FD	3	1	2	1	0	0	0	0	0	0	1	1552.42	447.214	0.48	0.171529	0.0148844	0.0400156
885	2010	FD	3	1	2	4	0	0	0	0.5	0	0	0.5	943.398	781.025	0.45	0.566779	1.22077	1e-15
886	2010	FD	3	1	2	4	1	0	0	0.99	0	0	0.01	141.421	300	0.45	1.2711	14.3688	2e-15
887	2010	FD	3	1	2	4	0	0.473968	0	0.12	0	0	0	583.095	4e-06	0.45	0.208038	5.15641e-05	0
888	2010	FD	3	1	2	3	0	0	0	1	0	0	0	200	223.607	0.72	3.90457	6.738	0.33393
889	2010	FD	3	2	2	3	0	0	0	1	0	0	0	200	223.607	0.72	3.90457	6.738	0.33393
890	2010	FD	3	1	2	3	0	0	0	0.55	0	0	0.45	538.516	300	0.72	2.57286	1.54878	0.320193
891	2011	FD	3	2	1	5	1	0	0	0.32	0	0	0.68	2012.46	1204.16	0.16	0.166045	0.00188796	0
892	2011	FD	3	1	2	5	0	0.005386	0	0.99	0	0	0	1253	412.311	0.16	0.555498	0.0651723	0
893	2011	FD	3	1	2	5	0	0.005386	0	0.99	0	0	0	1253	412.311	0.16	0.555498	0.0651723	0
894	2011	FD	3	1	2	5	0	0.005386	0	0.99	0	0	0	1253	412.311	0.16	0.555498	0.0651723	0
895	2011	FD	3	2	2	5	0	0.005386	0	0.99	0	0	0	1253	412.311	0.16	0.555498	0.0651723	0
896	2011	FD	3	2	2	2	0	0	0	0	0.3594	0	0	761.577	360.555	0.61	0.289087	0.208708	3.41349
897	2011	FD	3	1	1	3	0	0	0	0.91	0	0	0.09	360.555	141.421	0.72	3.91695	6.20598	0.349367
898	2011	FD	3	1	1	2	0	0	0.79	0.21	0	0	0	424.264	316.228	0.61	0.353929	0.03155	0.563805
899	2011	FD	3	1	1	2	0	0	0	0.84	0	0	0.16	412.311	4e-06	0.61	0.764336	0.389469	4.16199
900	2011	FD	3	1	2	2	0	0	0.15	0.38	0	0	0.47	447.214	100	0.61	0.489383	0.0826161	2.78558
901	2011	FD	3	1	2	2	0	0	0	0.74	0	0.26	0	608.276	4e-06	0.61	0.707258	0.291473	4.16199
902	2011	FD	3	2	2	4	0	0	0	0.83	0.061098	0	0	223.607	100	0.45	1.34098	21.6931	2e-15
903	2011	FD	3	2	2	4	0	0	0	0.83	0.061098	0	0	223.607	100	0.45	1.34098	21.6931	2e-15
904	2011	FD	3	1	2	4	0	0	0	0.83	0.061098	0	0	223.607	100	0.45	1.34098	21.6931	2e-15
905	2011	FD	3	1	2	4	0	0	0	0	0	0	1	1140.18	806.226	0.45	0.375974	0.271313	1e-15
906	2011	FD	3	1	2	4	0	0	0	0	0	0	1	1140.18	806.226	0.45	0.375974	0.271313	1e-15
907	2011	FD	3	1	1	4	0	0	0	0	0	0	1	1140.18	806.226	0.45	0.375974	0.271313	1e-15
908	2011	FD	3	1	2	4	0	0	0.85	0.15	0	0	0	200	7158.91	0.45	0.00149455	4.23225e-07	0
909	2011	FD	3	1	2	4	0	0	0	0.54	0	0	0.46	600	500	0.45	0.750466	2.52474	1e-15
910	2011	FD	3	1	2	4	0	0	0	0	0	0	1	1236.93	1104.54	0.45	0.288439	0.141881	1e-15
911	2011	FD	3	1	2	4	0	0	0	0.85	0	0	0.15	4e-06	360.555	0.45	1.0805	8.39539	2e-15
912	2011	FD	3	1	2	1	0	0	0	0	0.298302	0	0	300	1118.03	0.48	0.0945147	0.0298386	0.0276715
913	2011	FD	3	1	2	1	0	0	0	0	0.298302	0	0	300	1118.03	0.48	0.0945147	0.0298386	0.0276715
914	2011	FD	3	2	2	1	0	0	0	0	0.3594	0	0	670.82	4e-06	0.48	0.255209	0.526659	0.0511713
915	2011	FD	3	2	2	1	0	0	0	0	0.3594	0	0	538.516	721.11	0.48	0.134479	0.109885	0.0344208
916	2011	FD	3	2	2	1	0	0	0	0	0.3594	0	0	538.516	721.11	0.48	0.134479	0.109885	0.0344208
917	2011	FD	3	2	2	1	0	0	0	0	0.3594	0	0	400	2137.76	0.48	0.0381976	0.00505707	0.0157949
918	2011	FD	3	1	2	3	0	0	0	0	0	0	1	1431.78	100	0.72	2.0054	0.485776	0.357415
919	2011	FD	3	1	2	3	0	0	0	0.94	0	0	0.06	943.398	100	0.72	4.15952	7.40742	0.357415
920	2012	FD	3	1	2	4	0	0	0	0	0	0	0.11	1552.42	1414.21	0.45	0.21906	0.0723848	1e-15
921	2012	FD	3	1	2	4	0	0	0	1	0	0	0	360.555	316.228	0.45	1.26267	14.2788	2e-15
922	2012	FD	3	1	2	4	0	0	0	1	0	0	0	360.555	316.228	0.45	1.26267	14.2788	2e-15
923	2012	FD	3	2	1	3	0	0	0	0.9	0	0	0.1	282.843	3324.15	0.72	0.229884	0.00597497	0.060705
924	2012	FD	3	2	2	2	0	0	0	0.7	0	0	0.3	447.214	4e-06	0.61	0.685639	0.259566	4.16199
925	2012	FD	3	1	2	2	0	0	0	0	0.14376	0.6	0	447.214	600	0.61	0.233689	0.0261529	2.99238
926	2012	FD	3	2	2	4	0	0	0	0	0	0	1	509.902	806.226	0.45	0.375974	0.271313	1e-15
927	2012	FD	3	2	2	4	0	0	0	0.79	0	0	0.21	707.107	921.954	0.45	0.626303	2.08287	1e-15
928	2012	FD	3	1	2	3	0	0	0	0.06	0	0	0.94	447.214	200	0.72	1.92239	0.465137	0.338293
929	2012	FD	3	2	2	4	0	0	0	0.95	0	0	0.05	412.311	223.607	0.45	1.31879	15.1067	2e-15
930	2012	FD	3	2	2	5	0	0	0	0	0	0	1	1166.19	1170.47	0.16	0.133464	0.000803501	0
931	2012	FD	3	2	2	5	0	0	0	0	0	0	1	1166.19	1170.47	0.16	0.133464	0.000803501	0
932	2012	FD	3	2	2	5	0	0	0	0	0	0	1	1166.19	1170.47	0.16	0.133464	0.000803501	0
933	2012	FD	3	1	2	5	0	0	0	0	0	0	1	1166.19	1170.47	0.16	0.133464	0.000803501	0
934	2012	FD	3	1	2	5	0	0	0	0.9	0	0.1	0	1431.78	141.421	0.16	0.669554	0.102115	0
935	2012	FD	3	2	1	5	1	0	0	1	0	0	0	1334.17	223.607	0.16	0.672637	0.11413	0
936	2012	FD	3	2	1	5	0	0.5386	0	0	0	0	0	900	4e-06	0.16	0.0768181	5.55652e-08	0
937	2012	FD	3	1	2	5	0	0.5386	0	0	0	0	0	900	4e-06	0.16	0.0768181	5.55652e-08	0
938	2012	FD	3	1	2	5	1	0	0	1	0	0	0	538.516	500	0.16	0.526179	0.0625947	0
939	2012	FD	3	1	2	5	0	0	0	1	0	0	0	728.011	894.427	0.16	0.370632	0.0265628	0
940	2012	FD	3	1	2	1	0	0	0	0.11	0.230016	0	0.25	316.228	4e-06	0.48	0.277955	0.284692	0.0511713
941	2012	FD	3	1	2	1	0	0	0	0	0.3594	0	0	538.516	721.11	0.48	0.134479	0.109885	0.0344208
942	2012	FD	3	1	2	1	0	0	0	0	0.3594	0	0	538.516	721.11	0.48	0.134479	0.109885	0.0344208
943	2012	FD	3	2	2	1	0	0	0	0.61	0	0	0.39	1421.27	447.214	0.48	0.27539	0.087211	0.0400156
944	2012	FD	3	1	2	1	0	0	0	0.6	0	0	0.4	1077.03	700	0.48	0.218292	0.0489105	0.0348227
945	2012	FD	3	1	2	1	0	0	0	0	0	0	1	509.902	141.421	0.48	0.225076	0.0289294	0.0473428
946	2012	FD	3	2	2	1	0	0	0.16	0	0	0	0.84	1403.57	1300	0.48	0.0804058	0.00233273	0.0172998
947	2012	FD	3	2	2	1	0	0	0	0	0.244392	0	0.32	223.607	100	0.48	0.233513	0.184756	0.0484335
948	2012	FD	3	2	2	2	0	0	0	0	0.14376	0.6	0	509.902	100	0.61	0.364388	0.0775217	3.93931
949	2012	FD	3	2	2	1	0	0	0	0.18	0.032346	0	0.73	721.11	100	0.48	0.268524	0.0673618	0.0484335
